# Supplementary material for: The school-life balance effect on acquiring cross-disciplinary competences in VET: disruption or continuity during COVID-19?
Source: Vocat Learn. 2023 Mar 13;16(2):207–26. doi: 10.1007/s12186-023-09314-1 (PMC10009834; doi:10.1007/s12186-023-09314-1)
Supplement: Supplementary file 1 — Additional file 1. [file 12186_2023_9314_MOESM1_ESM.xlsx]

## Sheet: dataset
GENDER	BIRTH_YEAR	WORK_EXPERIENCE	WORK_RELATED_STUDIES	COMMUNICATION_1	COMMUNICATION_2	COMMUNICATION_3	COMMUNICATION_4	COMMUNICATION_5	COMMUNICATION_6	COMMUNICATION_7	COMMUNICATION_8	COMMUNICATION_9	TEAM_1	TEAM_2	TEAM_3	TEAM_4	TEAM_5	TEAM_6	TEAM_7	TEAM_8	TEAM_9	TEAM_10	METACOG_1	METACOG_2	METACOG_3	METACOG_4	METACOG_5	METACOG_6	METACOG_7	METACOG_8	METACOG_9	METACOG_10	METACOG_11	METACOG_12	PROGRAM	COMMUNICATION_1_T2	COMMUNICATION_2_T2	COMMUNICATION_3_T2	COMMUNICATION_4_T2	COMMUNICATION_5_T2	COMMUNICATION_6_T2	COMMUNICATION_7_T2	COMMUNICATION_8_T2	COMMUNICATION_9_T2	TEAM_1_T2	TEAM_2_T2	TEAM_3_T2	TEAM_4_T2	TEAM_5_T2
2	2002	Yes	Yes	2	4	3	3	3	3	4	4	2	4	4	4	3	4	4	3	4	4	3	3	2	3	2	4	3	3	2	4	3	2	3	Yesstemes Microinformàtics i Xarxes	3	3	3	3	3	3	3	3	3	3	3	3	3	3
2	2003	No		3	3	3	3	2	4	3	4	2	4	4	4	3	2	2		3	2	1	4	2	3	2	2	2	3	4	2	2	3	2	Instal·lacions Elèctriques i Automàtiques	4	2	2	4	2	4	2	4	2
1	2001	No		4	4	4	4	4	4	5	5	4	5	5	5	5	5	5	5	5	5	4	4	5	4	4	5	5	3	4	5	5	5	5	Atenció a Persones en Yestuació de Dependència	1	3	4	4	3	2	2	2	4	5	5	4	4	5
1	2001	Yes	Yes	4	3	2	4	4	4	4	4	3	3	4	4	4	4	4	5	5	4	3	4	2	4	4	3	2	3	4	3	3	1	3	Integració Social	4	3	4	4	4	5	4	4	4
1	2000	Yes	Yes	4	3	3	4	3	4	4	4	4	4	4	4	4	4	4	5	5	4	3	4	2	4	4	4	3	3	4	3	4	3	4	Integració Social	5	4	4	4	5	4	5	4	5	5	5	5	4	5
2	1977	Yes	Yes	4	4	5	4	2	4	4	4	4	5	5	4	4	3	2	5	5	3	4	4	3	4	3	2	4	3	4	2	2	3	4	Administració de Yesstemes Informàtics en Xarxa (Ciberseguretat)	4	3	3	4	2	5	3	5	4
1	1999	Yes	Yes	3	4	3	4	5	4	5	5	4	5	5	5	5	5	5	5	5	5	5	3	4	5	4	1	3	2	3	3	3	3	4	Integració Social	5	5	2	5	3	5	5	5	3
2	1996	Yes	No	4	2	2	4	3	4	2	4	4	3	2	4	4	3	4	4	4	4	4	3	3	4	4	2	4	4	4	3	4	2	3	Desenvolupament d'Aplicacions Multiplataforma	3	4	3	4	3	5	3	4	4
2	2000	Yes	Yes	4	5	5	4	3	4	2	4	3	4	2		5	4	4	4	5	4	4	3	3	3	4	2	2	4	4	3	3	3	5	Desenvolupament d'Aplicacions Multiplataforma	3	4	4	4	4	4	4	4	4
1	1997	Yes	Yes	2	2	2	1	1	2	1	3	2	5	5	3	3	4	4	5	5	2	1	1	3	5	3	3	5	3	1	3	4	1	1	Administració de Yesstemes Informàtics en Xarxa	1	2	2	3	1	1	1	3	3
1	2001	Yes	Yes	4	2	2	4	2	3	2	4	2	4	3	4	5	4	4	4	5	5	3	3	3	5	2	3	2	4	3	5	4	2	4	Integració Social	3	3	4	4	2	4	3	4	3
2	2000	Yes	No	5	4	3	4	4	5	5	5	4	5	1	5	4	5	3	5	5	5	5	4	5	5	5	5	5	5	3	5	5	5	5	Administració de Yesstemes Informàtics en Xarxa	5	4	3	4	4	2	4	2	3
2	2002	Yes	Yes	5	3	4	4	4	5	5	5	4	4	3	4	4	3	4	5	5	4	2	4	3	5	3	2	3	2	4	4	4	1	4	Instal·lacions Elèctriques i Automàtiques	5	3	4	5	4	5	4	5	5	4	4	5	5	5
2	2001	Yes	No	5	2	5	5	1	5	5	5	3	5	5	5	5	2	5	5	5	5	5	5	5	5	1	5	5	5	4	5	5	2	5	Cures Auxiliars d'Infermeria	5	5	3	5	3	5	5	5	3	5	5	5	5	3
1	1998	Yes	No	3	5	3	4	2	4	2	4	3	3	2	3	3	3	3	3	3	4	3	4	3	3	3	3	3	3	3	3	3	3	3	Integració Social	5	2	2	5	3	4	4	5	4	5	4	4	4	3
2	2002	Yes	No	4	3	5	4	3	4	3	4	5	4	3	3	5	3	3	5	4	5	5	3	4	3	2	4	2	3	4	5	4	4	1	Atenció a Persones en Yestuació de Dependència	5	4	5	4	5	4	4	4	5	5	4	5	5	5
2	2002	No		3	2	3	2	3	2	3	3	4	5	4	5	4	4	5	5	5	4	4	4	4	4	4	4	3	4	2	4	3	4	4	Atenció a Persones en Yestuació de Dependència	3	3	4	2	2	1	4	2	4	4	2	5	5	4
2	2002	No		4	1	1	5	2	4	2	4	3	5	4	2	2	2	3	3	5	3	1	2	2	3	4	1	2	3	4	2	3	2	3	Atenció a Persones en Yestuació de Dependència	5	2	2	5	4	5	2	5	3	5	5	5	4	3
2	2000	Yes	Yes	4	3	2	2	3	1	4	3	3	5	4	3	4	4	5	5	5	3	1	2	2	5	2	1	2	3	3	2	2	2	3	Desenvolupament d'Aplicacions Multiplataforma	4	2	2	5	1	2	2	5	2	3	3	2	4	3
2	1999	Yes	Yes	5	3	4	4	4	4	4	4	3	5	5	4	4	5	5	4	5	5	4	4	4	5	3	2	3	3	4	4	3	2	3	Desenvolupament d'Aplicacions Multiplataforma	5	3	3	4	3	4	3	4	2	4	3	4	3	3
2	2001	No		5	4	3	5	3	2	2	5	3	5	3	2	3	5	2	4	5	3	2	2	2	4	3	1	4	3	4	4	3	1	1	Desenvolupament d'Aplicacions Multiplataforma	2	2	2	4	3	3	4	4	3	5	4	3	3	3
2	1997	Yes	No	1	2	3	4	3	3	1	5	5	5	3	1	5	3	5	5	5	3	1	4	1	5	4	1	4	3	3	4	4	2	4	Desenvolupament d'Aplicacions Multiplataforma	1	5	4	1	4	4	4	4	4	4	2	1	4	4
2	1994	Yes	No	3	3	5	4	4	4	5	4	5	5	4	5	5	4	5	5	5	4	3	4	3	5	5	4	5	5	5	2	5	4	4	Desenvolupament d'Aplicacions Multiplataforma	4	2	5	3	4	4	4	3	3	5	5	4	5	4
2	2001	Yes	No	4	4	4	4	2	4	4	4	3	5	2	5	2	3	4	5	5	4	4	2	3	4	2	1	4	3	2	5	2	3	4	Desenvolupament d'Aplicacions Multiplataforma	4	3	2	4	1	4	3	4	2	4	3	3	4	3
2	2000	No		1	2	3	1	4	3	3	2	3	3	4	2	3	3	3	4	5	3	2	4	3	4	4	3	4	4	4	3	3	3	3	Desenvolupament d'Aplicacions Multiplataforma	3	3	3	2	3	3	3	4	3	2	2	2	4	3
2	1990	Yes	Yes	3	2	2	3	3	2	4	4	4	4	4	5	3	3	4	3	4	3	2	3	2	3	2	2	3	3	3	4	3	3	4	Desenvolupament d'Aplicacions Multiplataforma	3	3	3	3	3	3	3	3	3	4	4	4	4	3
2	2000	Yes	Yes	5	4	3	4	3	4	4	4	4	4	4	5	4	3	4	4	5	5	4	4	2	4	3	3	4	4	4	2	3	3	4	Desenvolupament d'Aplicacions Multiplataforma	5	4	4	4	3	4	4	4	5	5	4	4	3	4
2	2000	Yes	Yes	5	4	4	3	4	5	1	5	4	5	5	5	5	5	5	5	5	5	5	4	1	2	1	1	2	3	2	5	4	1	4	Desenvolupament d'Aplicacions Multiplataforma	5	5	4	5	4	3	2	4	5	5	5	5	5	4
2	2000	No		5	4	4	5	5	5	5	5	5	5	5	4	4	5	5	5	5	4	5	5	4	5	4	4	5	4	5	5	4	4	5	Desenvolupament d'Aplicacions Multiplataforma	5	5	4	5	4	5	4	5	5	4	5	5	3	4
2	2003	Yes	No	1	2	2	2	3	4	3	4	3	5	3	3	4	2	4	3	2	4	2	3	3	4	2	1	4	2	2	3	2	1	2	Yesstemes Microinformàtics i Xarxes	4	4	3	4	4	3	4	4	3	5	4	4	3	2
2	2003	No		4	4	2	4	4	4	4	4	4	5	3	2	3	4	3	5	5	4	4	4	4	5	2	3	5	4	4	3	3	3	4	Yesstemes Microinformàtics i Xarxes	3	3	4	3	2	4	5	4	4	4	4	4	3	4
2	2002	Yes	No	4	3	4	4	2	4	3	5	3	4	4	5	4	3	4	5	5	4	4	4	4	4	2	3	5	3	4	2	3	3	4	Yesstemes Microinformàtics i Xarxes	5	3	3	4	3	4	4	4	4	4	4	4	4	4
2	2002	Yes	No	2	3	4	2	3	2	3	3	3	5	2	4	4	4	5	4	5		4	3	1	3	1	4	4	1	4	5	3	3	4	Yesstemes Microinformàtics i Xarxes	5	4	4	4	3	4	1	4	3	4	4	5	5	4
2	2003	No		4	3	4	4	4	4	4	5	4	5	5	4	4	3	5	5	5	5	3	1	2	3	2	3	2	3	1	2	2	3	4	Yesstemes Microinformàtics i Xarxes	5	3	3	4	5	3	3	4	4	5	5	4	4	3
2	2003	No		5	3	3	5	3	4	4	5	4	5	4	5	4	4	3	5	5	5	5	4	3	5	4	4	5	3	5	2	2	3	3	Yesstemes Microinformàtics i Xarxes	5	5	4	4	2	4	4	4	4	5	5	5	5	4
2	2003	Yes	No	4	3	1	5	3	4	1	5	4	5	4	4	2	3	3	4	4	4	4	2	1	4	3	1	2	2	5	3	2	3	2	Yesstemes Microinformàtics i Xarxes	4	4	4	4	4	3	4	2	2	2	3	2	3	2
2	2003	No		3	3	4	5	4	4	3	5	3	5	5	5	5	4	5	5	5	4	2	3	2	4	3	3	2	2	4	3	2	1	3	Yesstemes Microinformàtics i Xarxes	5	3	4	5	3	4	4	5	3	5	4	5	5	2
2	2003	No		5	4	5	5	5	5	4	5	5	5	4	5	5	4		5	5	5	5	5	4	5	5	2	5	4	4	3	4	5	5	Yesstemes Microinformàtics i Xarxes	5	4	4	4	4	4	5	5	4	4	4	4	5	5
2	2002	No		5	4	4	5	4	5	1	5	4	4	4	4	5	1	4	1	2	5	5	5	1	4	4	3	1	2	5	4	3	3	2	Yesstemes Microinformàtics i Xarxes	5	4	4	5	3	5	5	4	5	4	3	4	1	4
2	2001	No		3	1	2	4	1	2	3	3	2	5	5	5	4	4	4	5	5	4	3	4	2	2	2	3	2	2	4	2	2	2	2	Yesstemes Microinformàtics i Xarxes	2	3	3	3	3	3	3	3	3	2	2	3	3	2
2	2002	No		4	1	2	5	4	4	4	5	3	5	5	4	3	2	2	3	5	4	2	4	1	3	2	1	2	3	3	3	4	1	2	Yesstemes Microinformàtics i Xarxes	4	2	1	4	2	5	1	5	2	4	4	4	3	2
2	1999	Yes	No	4	5	2	4	1	4	2	4	3	4	5	3	2	2	4	3	5	3	1	4	3	4	3	2	3	2	4	2	1	5	3	Yesstemes Microinformàtics i Xarxes	4	3	2	4	3	4	2	4	3	5	4	3	3	4
2	2003	No		3	3	3	4	2	4	4	4	3	4	4	4	5	3		4	5	3	2	4	2	3	2	3	2	3	3	3	2	2	3	Yesstemes Microinformàtics i Xarxes	4	3	2	3	3	4	4	3	3	4	4	3	5	4
2	2003	No		5	4	4	5	1	5	3	5	4	4	5	4	4	3	4	5	5	4	3	3	3	5	3	4	1	3	3	4	4	2	3	Yesstemes Microinformàtics i Xarxes	5	4	4	5	2	5	2	5	4	3	3	4	4	2
2	2002	No		4	5	4	4	2	5	3	4	5	5	4	3	4	4	3	5	5	3	5	4	2	5	4	3	3	4	4	4	5	3	5	Yesstemes Microinformàtics i Xarxes	4	3	3	4	2	4	2	4	3	1	2	3	3	2
2	1999	No		4	4	3	5	2	5	3	5	3	4	3	4	4	4	4	3	3	4	3	3	1	5	2	1	4	2	2	5	2	1	4	Administració de Yesstemes Informàtics en Xarxa	5	4	4	5	2	4	2	5	4	4	3	4	5	5
2	2000	Yes	Yes	5	3	2	4	3	4	4	2	3	4	4	4	4	4	4	4	4	4	4	4	2	2	2	2	2	2	4	2	2	2	2	Administració de Yesstemes Informàtics en Xarxa	3	3	3	3	3	3	3	3	3	3	3	3	3	3
2	2002	No		5	4	5	4	5	4	1	5	4	4	5	4	3	2	4	3	4	4	5	4	1	2	1	1	1	5	4	5	4	4	3	Instal·lacions Elèctriques i Automàtiques	5	5	5	5	4	5	5	4	2	5	5	5	3	1
2	2001	Yes	Yes	4	4	4	4	3	3	3	3	4	5	4	4	4	4	4	4	4	4	4	2	4	5	5	3	4	5	2	3	4	3	4	Administració de Yesstemes Informàtics en Xarxa	3	4	4	4	4	4	4	4	3	4	4	4	5	4
2	2000	Yes	Yes	4	4	4	5	4	5	5	5	5	5	5	5	5	5	5	5	5	5	5	4	4	5	4	2	4	4	5	4	4	4	4	Administració de Yesstemes Informàtics en Xarxa	5	4	4	4	4	5	4	5	4	5	4	5	5	4
2	1997	Yes	No	5	2	4	2	2	4	3	4	2	5	4	4	5	4	4	4	5	5	4	4	2	1	1	1	1	2	4	3	2	1	3	Administració de Yesstemes Informàtics en Xarxa	2	5	5	2	5	1	5	2	5	5	4	5	5	5
2	2001	No		1	2	2	2	3	3	1	4	3	5	5	5	5	3	4	5	5	3	2	2	3	4	3	2	3	4	5	3	3	2	3	Administració de Yesstemes Informàtics en Xarxa	2	3	3	3	3	2	1	3	3	4	5	4	4	3
2	2001	Yes	No	5	3	4	4	4	5	4	4	4	5	2	5	4	4	4	5	5	5	5	4	1	3	2	2	2	2	1	3	3	1	2	Administració de Yesstemes Informàtics en Xarxa	5	3	4	3	3	3	3	2	4	4	4	4	4
2	2001	No		2	2	2	2	2	2	4	3	2	4	5	2	3	5	4	3	5	2	3	1	4	5	2	1	5	4	3	3	5	3	4	Administració de Yesstemes Informàtics en Xarxa	3	2	3	2	2	3	2	4	3	3	5	3	4	4
2	2001	No		5	5	3	5	4	4	4	5	4	4	5	4	4	3	4	4	5	4	4	4	3	4	3	3	4	3	4	3	4	3	3	Instal·lacions Elèctriques i Automàtiques	5	5	4	5	3	5	3	5	4	4	3	4	4	3
2	2003	No		5	5	2	5	3	5	5	5	3	4	3	5	4	3	4	4	4	5	1	5	3	4	4	1	4	4	5	4	4	3	4	Instal·lacions Elèctriques i Automàtiques	5	5	4	5	3	5	5	5	5	5	5	5	5	5
2	2000	Yes	Yes	5	3	3	4	2	4	3	4	3	4	4	5	5	5	5	5	5	4	4	4	3	2	4	2	3	4	4	4	5	4	5	Administració de Yesstemes Informàtics en Xarxa	5	3	3	4	4	5	4	4	4	4	3	4	4	4
2	2003	No		4	3	3	4	2	4	4	4	3	4	4	4	2	2	3	4	4	3	4	5	2	3	3	3	2	4	5	2	4	1	3	Instal·lacions Elèctriques i Automàtiques	5	4	4	2	3	3	4	3	4	4	3	4	3	3
2	2003	Yes	No	5	4	4	4	2	4	4	5	4	4	2	3	2	2	3	2	4	4	3	4	3	2	3	3	2	4	5	4	4	4	3	Instal·lacions Elèctriques i Automàtiques	5	4	3	5	3	5	4	5	4	5	4	4	4	3
2	2003	No		3	2	3	2	1	4	3	2	2	4	4	4	4	4	4	4	5	3	2	3	4	5	3	2	4	4	3	4	3	3	4	Instal·lacions Elèctriques i Automàtiques	2	4	4	1	3	2	5	2	4	3	2	4	4	3
2	2002	No		3	2	3	2	2	3	2	3	4	5	5	4	5	4	5	5	5	4	3	3	4	5	3	5	3	4	1	4	5	3	3	Instal·lacions Elèctriques i Automàtiques	5	3	3	5	4	5	4	5	3	5	5	5	5	5
2	2003	No		2	4	4	2	4	2	4	2	4	5	3	5	5	5	5	5	5	5	5	4	2	5	4	5	5	5	4	5	5	5	5	Cures Auxiliars d'Infermeria	3	3	4	2	4	4	4	4	4	5	5	5	4	4
2	2003	No		2	4	4	4	4	4	5	4	4	4	4	4	4	4	4	4	5	4	4	4	4	4	4	3	4	4	4	4	4	4	5	Cures Auxiliars d'Infermeria	4	4	4	4	4	4	5	4	4	5	2	4	4	4
2	2000	Yes	Yes	4	4	3	4	3	4	4	4	4	4	4	4	4	4	3	3	3	3	4	3	3	4	3	2	2	2	4	4	4	3	4	Administració de Yesstemes Informàtics en Xarxa	4	5	3	4	3	3	3	3	3	4	3	4	3	4
2	2001	Yes	Yes	4	3	3	4	3	4	3	4	4	5	5	4	4	5	5	5	5	4	4	5	4	5	5	3	4	5	4	4	5	4	5	Administració de Yesstemes Informàtics en Xarxa	4	4	3	3	4	4	5	4	4	5	5	4	5	4
2	1998	Yes	Yes	4	4	5	4	3	4	5	4	4	3	3	4	4	4	5	4	5	4	5	4	4	4	4	5	4	4	4	4	4	5	4	Administració de Yesstemes Informàtics en Xarxa	3	2	2	2	2	3	2	4	2	2	3	3	2	4
2	2001	Yes	Yes	4	1	3	2	4	4	3	5	3	3	2	5	4	3	3	2	4	3	5	5	2	2	3	4	5	4	5	5	5	3	2	Administració de Yesstemes Informàtics en Xarxa	5	1	2	1	3	2	4	4	2	1	4	2	3	2
2	2001	Yes	Yes	4	3	4	4	2	5	2	4	3	5	5	4	5	5	4	5	5	4	3	4	3	4	4	2	3	3	4	3	4	2	4	Administració de Yesstemes Informàtics en Xarxa	4	2	2	2	2	3	1	4	2	4	3	4	4	2
2	2001	Yes	No	5	5	5	5	4	2	4	4	4	5	5	5	4	2	3	2	3	4	5	4	1	2	3	4	4	4	4	5	5	2	3	Administració de Yesstemes Informàtics en Xarxa	2	4	4	2	4	2	4	2	4	4	4	4	4	4
2	2001	No		4	1	2	2	1	2	4	1	4	5	5	3	2	4	3	5	5	3	2	4	2	4	2	2	3	2	3	2	3	2	3	Administració de Yesstemes Informàtics en Xarxa	4	3	2	2	1	3	3	2	3	4	3	3	4	4
2	2001	Yes	Yes	4	2	3	1	2	3	2	1	2	4	3	4	2	2	2	2	2	2	2	4	2	4	2	2	3	2	4	1	2	3	2	Administració de Yesstemes Informàtics en Xarxa	5	3	4	2	2	3	3	2	2	4	4	4	3	3
2	2001	Yes	Yes	4	4	3	5	3	4	4	5	4	5	5	4	3	4	4		5	4	3	4	2	3	3	4	3	4	4	3	3	4	4	Administració de Yesstemes Informàtics en Xarxa	4	4	4	4	2	3	3	4	3	4	3	2	3	4
2	1998	Yes	Yes	5	2	1	4	3	4	2	4	2	5	4	5	3	3	3	4	3	3	2	4	2	3	3	2	3	2	4	2	3	3	2	Administració de Yesstemes Informàtics en Xarxa	4	5	3	5	2	3	2	3	2	3	2	3	3	2
2	2001	Yes	Yes	4	5	4	4	4	5	3	4	4	5	4	5	5	4	3	5	5	5	5	3	3	4	3	2	4	4	4	5	4	3	4	Administració de Yesstemes Informàtics en Xarxa	4	4	4	2	4	5	5	4	4	4	2	4	4	3
2	1991	Yes	Yes	4	2	3	1	3	4	4	3	2	5	5	4	4	1	3	3	5	3	4	4	3	4	3	2	3	1	4	4	4	3	4	Integració Social	3	2	3	3	3	4	3	3	2	5	4	4	3	3
2	1991	Yes	No	4	4	4	4	3	4	5	4	3	5	5	5	5	5	5	5	5	5	5	2	2	2	2	1	2	2	3	4	1	1	5	Integració Social	5	5	5	5	4	5	5	5	4	5	5	5	5	5
2	1974	Yes	Yes	5	2	2	5	2	5	4	5	4	2	4	2	5	5	4	5	5	4	5	4	2	4	2	2	2	2	4	3	5	2	3	Integració Social	5	4	2	5	4	5	4	5	4	4	3	5	5	5
2	2000	Yes	No	5	2	5	4	5	5	2	5	4	4	5	5	5	4	3	5	5	5	4	2	4	4	2	2	4	2	4	2	3	3	4	Integració Social	5	5	4	5	4	5	4	5	4	5	4	4	5	4
2	2000	Yes	No	3	4	2	2	2	2	4	3	2	4	3	5	4	5	5	5	5	4	5	4	4	5	5	5	5	3	4	3	4	5	3	Integració Social	3	2	2	3	3	2	2	3	3	5	4	4	4	4
2	2001	Yes	Yes	5	4	4	4	4	4	2	5	4	5	4	5	5	5	5	5	5	5	5	5	3	5	3	4	5	4	5	4	5	4	5	Integració Social	5	5	3	4	3	5	2	4	5	5	3	5	5	3
2	2002	No		4	3	4	4	4	4	2	5	3	2	2	2	5	3	3	4	5	2	3	3	2	3	2	3	2	3	3	3	3	2	2	Atenció a Persones en Yestuació de Dependència	2	3	4	1	4	1	2	3	4	3	4	2	4	5
2	2003	No		4	3	2	4	3	4	4	5	3	5	5	4	4	1	3	4	4	4	4	1	1	5	1	1	4	3	4	5	3	1	2	Atenció a Persones en Yestuació de Dependència	4	3	3	2	2	3	3	3	2	4	5	3	3	3
2	1996	Yes	Yes	5	4	4	5	4	5	5	5	5	4	2	4	4	4	5	5	5	5	5	4	4	5	1	4	5	2	4	5	5	4	5	Integració Social	5	4	2	5	4	5	4	5	4	5	3	2	4	2
2	2003	No		4	3	4	5	5	4	2	5	4	5	5	5	5	3	5	5	5	5	4	3	3	5	5	2	3	4	4	4	4	1	2	Atenció a Persones en Yestuació de Dependència	4	4	5	4	5	4	2	5	5	4	3	4	5	3
2	2000	Yes	Yes	4	4	4	5	5	4	3	4	4	4	3	5	5	5	5	5	5	5	5	4	2	4	4	1	3	2	4	4	4	3	4	Administració de Yesstemes Informàtics en Xarxa (Ciberseguretat)	4	2	5	2	4	4	3	4	4	5	5	5	5	2
2	1999	No		4	3	4	1	1	3	5	4	3	5	5	3	5	5	5	5	5	4	1	4	3	5	5	5	4	5	5	5	5	1	4	Administració de Yesstemes Informàtics en Xarxa (Ciberseguretat)	2	3	4	2	2	3	5	3	3	5	5	4	4	5
2	2000	Yes	No	3	2	2	1	3	3	3	4	3	3	4	3	2	4	4	4	4	2	2	3	2	4	3	2	4	3	4	2	4	3	3	Desenvolupament d'Aplicacions Web	5	3	2	4	3	4	2	4	2	2	4	3	3	4
2	2001	Yes	Yes	4	2	2	2	3	2	3	4	2	3	3	3	4	3	3	3	3	3	3	1	4	2	3	3	5	4	5	4	4	1	4	Desenvolupament d'Aplicacions Multiplataforma	3	3	3	2	3	2	2	3	3	3	3	3	4	3
2	1984	Yes	No	5	4	4	5	3	5	4	5	4	4	4	5	5	4	4	5	5	4	4	5	4	5	4	3	4	4	5	4	4	3	4	Desenvolupament d'Aplicacions Multiplataforma	4	4	5	4	3	5	4	5	4	5	5	5	4	4
2	2001	No		4	4	3	4	4	4	2	4	4	5	4	4	4	4	3	5	5	4	4	4	2	4	2	3	2	5	4	4	5	4	4	Administració de Yesstemes Informàtics en Xarxa (Ciberseguretat)	5	4	4	4	5	5	2	4	4	4	3	4	5	4
2	2001	Yes	No	5	3	4	4	4	4	1	4	4	5	3	4	5	4	3	5	5	4	3	4	1	5	2	2	5	4	5	4	4	4	2	Administració de Yesstemes Informàtics en Xarxa (Ciberseguretat)	5	4	3	4	5	4	1	5	4	4	3	3	5	5
2	2001	Yes	No	4	4	3	4	3	3	2	4	3	5	5	5	4	4	4	4	5	4	4	3	2	3	3	1	2	3	2	3	3	3	3	Administració de Yesstemes Informàtics en Xarxa (Ciberseguretat)	4	2	3	4	2	4	3	4	3	5	4	4	4	4
2	1989	Yes	No	5	3	3	3	4	5	5	5	3	5	5	3	4	5	4	5	5	4	4	2	3	4	3	2	2	3	4	2	2	4	3	Desenvolupament d'Aplicacions Multiplataforma	5	3	3	2	1	3	5	4	1	5	4	5	4	4
2	2001	Yes	Yes	4	3	3	4	2	4	2	4	4																								3	3	4	5	2	4	2	5	3	5	5	5	5	5
2	2001	No		5	5	4	5	3	5	4	5	4	5	5	5	4	4	4	5	4	4	4	3	2	4	3	1	3	4	4	3	4	2	4	Desenvolupament d'Aplicacions Web	5	4	4	5	4	5	5	5	4	5	5	5	5	4
2	1999	No		4	4	3	4	2	4	2	4	3	5	5	4	3	4	4	4	4	3	2	3	2	4	2	1	2	2	3	3	3	3	3	Desenvolupament d'Aplicacions Multiplataforma	3	4	4	4	3	4	4	4	3	5	5	4	4	4
2	2000	Yes	Yes	4	5	4	4	4	5	5	4	5	4	3	4	4	4	4	3	4	5	4	4	2	2	4	2	4	3	5	3	4	3	3	Administració de Yesstemes Informàtics en Xarxa (Ciberseguretat)	4	4	4	4	4	5	4	4	4	4	4	5	3	4
2	2001	Yes	Yes	4	3	4	4	4	5	4	5	4	5	5	5	4	5	4	3	5	4	3	4	4	5	4	3	4	3	4	3	3	4	5	Administració de Yesstemes Informàtics en Xarxa (Ciberseguretat)	5	4	3	5	5	4	5	4	3	4	5	5	4	3
2	2001	Yes	No	4	3	3	4	4	4	4	4	4	5	2		4	4	4	4	4	4	3	4	4	5	5	5	5	5	4	2	5	5	5	Administració de Yesstemes Informàtics en Xarxa (Ciberseguretat)	5	4	4	4	4	5	2	5	4	4	2	4	3	2
2	2001	Yes	Yes	5	3	3	4	4	5	4	4	3	5	5	5	4	5	4	4	5	4	3	4	4	4	2	4	3	3	3	2	4	2	4	Desenvolupament d'Aplicacions Multiplataforma	5	2	2	3	2	4	3	4	2	3	5	3	3	5
2	2001	Yes	Yes	5	4	4	4	4	4	3	4	4	5	5	5	5	5	5	5	5	4	4	2	5	4	5	3	4	4	1	4	5	3	5	Desenvolupament d'Aplicacions Multiplataforma	4	3	3	2	4	3	2	3	3	5	5	4	5	2
2	2000	Yes	No	4	3	4	4	2	4	3	5	3	4	4	4	5	5	5	4	4	4	4	4	2	4	4	2	4	4	4	4	4	2	3	Administració de Yesstemes Informàtics en Xarxa (Ciberseguretat)	4	4	3	4	2	4	2	4	3	3	2	4	4	3
2	2001	Yes	Yes	4	3	3	2	3	4	4	4	3	3	3	3	2	3	2	3	4	3	2	4	2	3	3	3	3	2	3	3	3	3	2	Desenvolupament d'Aplicacions Multiplataforma	2	2	2	3	3	4	3	4	3	3	3	3	4	2
2	2001	Yes	Yes	4	5	5	5	4	5	4	5	5	5	5	5	5	3	2	3	3	5	5	4	4	5	5	5	5	4	5	3	4	4	4	Desenvolupament d'Aplicacions Multiplataforma	4	5	5	4	4	4	4	4	5	4	5	4	5	3
2	2001	Yes	Yes	4	3	2	4	2	5	2	5	2	5	4	4	2	2	4	5	4	5	3	2	5	4	3	1	5	4	3	3	5	4	3	Desenvolupament d'Aplicacions Multiplataforma	4	3	4	4	2	5	2	5	4	4	5	5	4	3
2	2001	Yes	Yes																																	5	5	4	4	4	4	3	4	4	5	5	3	4	2
2	1999	Yes	No																																	3	1	2	1	1	3	2	4	2	3	2	3	4	2
2	2000	No		4	3	4	4	3	4	4	5	4	5	5	4	5	5	5	5	4	4	4	4	3	5	3	4	4	5	4	4	4	3	4	Administració de Yesstemes Informàtics en Xarxa (Ciberseguretat)	5	3	4	4	2	5	2	4	4	3	3	4	3	3
2	2000	Yes	Yes	5	3	1	3	5	5	3	2	3	3	2	2	2	1	1	4	4	5	5	2	1	5	1	2	3	4	5	5	4	3	5	Administració de Yesstemes Informàtics en Xarxa (Ciberseguretat)	5	3	3	1	4	2	2	2	3	2	1	2	4	1
2	2001	Yes	Yes	4	4	5	4	4	4	5	4	5	5	5	3	4	4	5	5	5	4	3	3	4	5	3	3	4	1	4	5	4	2	4	Desenvolupament d'Aplicacions Multiplataforma	1	3	5	1	3	2	4	2	5	5	4	4	5	4
2	2000	No		4	3	2	5	3	5	5	4	4	4	5	4	3	3	4	4	5	4	3	4	5	5	4	4	4	4	3	4	4	3	4	Desenvolupament d'Aplicacions Web	3	4	5	2	5	1	4	2	4	4	3	4	4	5
2	1999	Yes	No	4	3	4	4	3	5	2	4	3	4	5	4	4	5	4	5	5	4	3	4	4	3	2	3	3	5	4	3	3	4	4	Desenvolupament d'Aplicacions Web	4	2	3	4	4	4	2	5	3	5	5	4	5	4
2	2001	Yes	No	3	3	5	2	2	4	3	3	3	4	4	4	4	3	3	4	5	5	2	4	2	5	3	2	4	2	5	5	4	2	3	Instal·lacions Elèctriques i Automàtiques	3	4	5	2	2	3	4	3	3	3	3	4	5	3
2	2003	No		3	4	3	4	3	4	4	4	4	5	5	5	5	4	4	4	5	5	4	4	3	5	3	2	2	3	4	2	4	3	4	Instal·lacions Elèctriques i Automàtiques	4	4	3	5	3	5	4	5	4	4	4	4	4	3
2	2003	No		5	2	3	5	4	4	4	5	3	5	4	4	3	4	3	5	5	5	5	3	4	5	4	3	5	5	3	3	3	5	2	Instal·lacions Elèctriques i Automàtiques	5	3	4	4	1	5	4	4	4	4	5	5	5	5
2	2003	No		5	3	4	4	3	3	4	4	5	5	4	5	4	3	4	4	5	4	4	2	4	5	2	5	4	4	3	3	4	5	4	Instal·lacions Elèctriques i Automàtiques	5	4	3	4	3	3	2	5	4	4	4	5	3	1
2	2002	No		5	5	5	5	5	5	5	5	5	5	5	5	5	5	5	5	5	5	5	5	5	5	5	5	1	5	2	3	4	3	3	Instal·lacions Elèctriques i Automàtiques	5	5	4	5	2	5	2	5	5	4	3	5	2	3
2	2002	Yes	No	5	4	4	4	2	5	3	4	4	5	2	5	4	4	4	4	4	4	3	2	2	3	3	3	3	2	2	2	3	2	4	Instal·lacions Elèctriques i Automàtiques	3	3	4	2	4	3	3	3	3	2	3	4	4	3
2	2002	No		5	2	3	2	2	3	5	4	2	2	3	2	2	2	2	2	4	3	2	4	2	4	2	2	3	3	4	3	2	1	3	Instal·lacions Elèctriques i Automàtiques	4	2	2	4	3	4	3	4	3	2	2	3	3	3
2	2002	Yes	Yes	5	5	4	5	1	4	4	5	4	5	5	5	5	5	5	5	4	5	5	2	3	3	2	3	3	2	4	2	3	3	2	Instal·lacions Elèctriques i Automàtiques	5	5	3	5	2	5	2	5	4	4	3	4	1	3
2	2003	No		4	4	3	4	2	4	2	4	3	4	4	4	3	4	4	3	4	4	3	4	4	4	4	3	4	4	4	3	4	4	4	Instal·lacions Elèctriques i Automàtiques	4	4	3	4	4	4	4	4	4	5	4	4	3	4
2	2002	Yes	No	4	3	3	2	5	4	5	3	5	5	4	5	5	5	4	4	5	5	4	5	2	5	5	4	5	4	1	3	3	5	5	Instal·lacions Elèctriques i Automàtiques	1	2	3	2	3	2	4	2	4	5	4	4	4	5
2	2002	Yes	Yes	4	4	4	4	3	4	4	4	4	5	5	5	4	4	3	4	4	4	4	3	4	4	3	4	4	4	4	4	4	4	4	Instal·lacions Elèctriques i Automàtiques	4	5	4	5	2	5	4	5	4	4	4	4	4	4
2	2003	No		5	5	4	5	4	5	5	5	4	5	4	5	5	4	5	5	5	5	3	5	5	5	4	5	5	5	4	4	5	5	4	Instal·lacions Elèctriques i Automàtiques	4	3	3	3	3	4	3	4	3	4	3	3	4	4
2	2002	No		5	3	3	4	3	3	3	5	2	5	5	5	2	2	3	3	5	4	3	3	2	4	2	1	2	4	4	3	2	2	2	Instal·lacions Elèctriques i Automàtiques	5	3	4	5	4	5	3	5	4	4	4	4	4	3
2	2000	Yes	Yes	1	2	2	1	2	1	1	2	3	2	3	2	2	3	2	4	4	2	1	2	2	4	2	4	1	1	4	2	3	1	1	Administració de Yesstemes Informàtics en Xarxa (Ciberseguretat)	2	2	1	2	2	2	2	2	2	2	3	3	2	2
2	1998	Yes	No	4	3	2	4	3	2	2	4	3	2	2	2	3	3	3	3	5	3	2	2	2	4	2	4	2	3	4	2	3	2	4	Administració de Yesstemes Informàtics en Xarxa (Ciberseguretat)	4	2	2	3	2	3	2	4	2	3	2	2	2	3
2	1999	Yes	Yes	2	2	3	4	4	1	5	1	3	4	3	4	4	5	5	5	5	3	2	4	4	5	1	4	4	5	4	5	5	4	5	Administració de Yesstemes Informàtics en Xarxa (Ciberseguretat)	1	2	3	1	1	2	4	1	1	4	3	4	2	5
2	1982	Yes	No	4	2	3	3	2	2	3	3	3	3	5	2	3	3	3	3	3	2	4	2	3	4	2	1	1	3	3	5	4	2	2	Desenvolupament d'Aplicacions Multiplataforma	5	3	4	3	2	2	3	3	2	4	5	3	4	3
2	1998	No		5	4	2	5	2	5	2	5	4	2	2	4	4	2	4	5	5	5	3	4	3	5	4	5	5	2	2	2	4	3	4	Administració de Yesstemes Informàtics en Xarxa (Ciberseguretat)	5	4	2	4	1	4	2	5	3	2	2	3	4	4
2	1996	Yes	No	3	5	5	4	4	4	4	4	5	4	3	5	5	5	5	4	5	5	4	4	4	5	4	4	5	5	4	4	5	3	5	Administració de Yesstemes Informàtics en Xarxa (Ciberseguretat)	3	3	4	3	4	3	2	4	4	4	3	5	5	5
2	1999	Yes	No	4	5	5	5	2	4	5	5	5	5	5	5	5	5	5	5	5	5	3	3	5	5	5	1	5	5	4	5	5	1	1	Administració de Yesstemes Informàtics en Xarxa (Ciberseguretat)	4	4	4	4	4	4	5	5	4	5	5	5	3	4
2	2003	Yes	No	3	4	4	4	4	4	3	5	3	4	3	4	3	3	2	3	2	4	5	2	1	4	1	1	5	1	5	2	2	1	2	Instal·lacions Elèctriques i Automàtiques	4	3	4	4	3	4	5	4	4	4	4	5	4	4
2	2003	No		2	5	4	2	5	3	2	4	4	3	2	4	3	2	4	5	5	4	3	5	3	5	4	4	3	5	5	5	4	4	5	Instal·lacions Elèctriques i Automàtiques	4	5	5	4	5	5	5	5	5	4	5	5	5	4
2	2002	Yes	No	2	3	4	3	4	2	4	2	4	4	4	3	3	4	3	3	3	4	4	2	4	3	4	4	3	4	3	3	4	3	4	Instal·lacions Elèctriques i Automàtiques	5	3	4	4	2	5	3	4	4	5	5	4	5	5
2	2003	No		4	3	5	1	5	4	5	3	5	4	5	4	3	3	5	5	5	5	3	4	4	4	3	3	5	4	2	3	2	3	2	Atenció a Persones en Yestuació de Dependència	4	2	4	4	2	4	5	4	3	4	4	4	4	5
2	2003	Yes	No	5	2	4	5	4	4	4	5	2	4	2	4	4	4	3	5	3	5	4	2	4	4	4	4	3	4	2	4	4	4	4	Instal·lacions Elèctriques i Automàtiques	5	4	3	5	5	4	5	5	3	5	2	5	5	4
2	1998	No		5	4	3	5	5	5	4	5	4	5	4	5	5	5	5	5	5	5	5	5	2	5	4	3	2	1	4	5	5	3	4	Administració de Yesstemes Informàtics en Xarxa (Ciberseguretat)	5	4	3	4	4	4	5	5	3	5	4	5	5	4
2	2001	Yes	No	2	4	5	3	4	3	5	2	4	5	4	4	4	3	5	3	3	4	3	2	3	4	4	3	2	4	2	5	5	4	4	Administració de Yesstemes Informàtics en Xarxa (Ciberseguretat)	4	4	4	2	3	4	4	5	4	5	4	5	5	5
2	2001	No		5	4	2	5	4	4	4	5	3	4	5	5	3	4	4	5	5	4	4	4	4	4	2	2	4	4	4	4	3	4	4	Administració de Yesstemes Informàtics en Xarxa (Ciberseguretat)	5	3	4	4	5	4	3	4	4	5	4	4	4	4
2	2001	Yes	Yes	4	3	4	5	2	3	4	4	2	5	4	5	5	3	4	4	5	4	4	5	4	5	4	4	5	4	4	4	5	3	4	Desenvolupament d'Aplicacions Web	5	3	4	5	2	4	3	2	2	5	2	5	2	2
2	1997	Yes	Yes	2	3	3	2	2	2	3	3	4	5	4	4	4	3	5	4	5	4	5	4	2	4	3	2	2	3	4	4	3	1	1	Desenvolupament d'Aplicacions Web	2	3	4	4	4	3	3	4	3	5	4	4	4	4
2	2001	Yes	Yes	4	3	3	4	3	4	4	4	4	4	5	4		3	4	4	5	4	4	2	4	5	3	4	4	3	2	3	4	5	4	Desenvolupament d'Aplicacions Multiplataforma	4	3	4	4	3	4	5	4	3	4	4	3	4	4
2	2001	Yes	No	5	4	5	5	3	4	3	5	4	5	5	5	4	3	5	4	4	4	2	3	2	5	2	4	5	3	3	4	4	5	4	Administració de Yesstemes Informàtics en Xarxa (Ciberseguretat)	4	3	5	4	3	4	3	4	4	5	5	4	3	4
2	2000	No		4	3	2	1	4	3	4	4	4	4	2	1	1	2	4	3	5	2	1	4	4	5	1	2	4	3	5	4	3	4	5	Administració de Yesstemes Informàtics en Xarxa (Ciberseguretat)	2	3	3	1	3	4	4	5	3	4	2	3	3	4
2	2001	Yes	No	4	4	4	2	4	4	5	5	4	4	4	4	4	2	3	4	4	4	4	4	4	4	4	5	4	3	2	4	4	4	4	Desenvolupament d'Aplicacions Multiplataforma	4	4	5	4	4	5	5	5	5	5	5	5	5	4
2	2001	Yes	Yes	5	4	3	5	5	5	4	5	2	5	3	5	5	4	3	4	5	5	5	2	3	5	5	1	3	1	3	5	4	3	1	Desenvolupament d'Aplicacions Web	5	4	4	5	4	5	5	4	4	4	2	4	4	5
2	1999	Yes	No	4	4	4	5	1	5	3	5	3	4	4	4	4	4	4	4	4	4	3	2	2	4	3	4	2	3	3	3	3	3	3	Desenvolupament d'Aplicacions Multiplataforma	3	4	4	4	3	4	4	4	3	5	5	5	5	5
2	2000	Yes	No	4	4	5	4	2	5	5	5	4	4	4	5	5	5	5	5	5	5	3	4	4	5	4	3	4	5	5	1	4	5	5	Desenvolupament d'Aplicacions Multiplataforma (Informàtica Aplicada a la Logística)	5	5	4	5	5	5	4	5	5	5	5	5	5	5
2	2001	No		3	5	4	4	3	4	2	4	5	5	4	4	4	4	5	5	4	5	4	2	3	4	4	4	3	4	4	3	3	3	4	Administració de Yesstemes Informàtics en Xarxa (Ciberseguretat)	4	4	4	4	4	4	3	4	4	4	4	5	4	3
2	2001	No		2	3	4	4	3	4	2	3	2	5	4	4	3	4	4	4	5	4	3	3	3	3	4	3	3	2	3	3	3	4	2	Desenvolupament d'Aplicacions Multiplataforma	4	3	4	5	2	3	1	5	2	5	4	5	5	5
2	1999	Yes	Yes	4	3	3	4	2	4	4	4	3	4	4	5	3	3	3	4	4	3	4	4	2	4	3	2	2	2	5	4	3	3	3	Administració de Yesstemes Informàtics en Xarxa (Ciberseguretat)	4	4	4	4	3	5	5	4	4	5	5	5	5	3
2	2001	Yes	No	3	2	3	3	2	4	2	4	4	3	2	3	4	4	4	3	3	4	3	2	3	3	2	2	2	2	4	3	3	2	2	Integració Social	4	3	2	4	2	4	2	4	4	4	3	4	4	4
2	1995	Yes	No	5	4	4	4	4	4	5	4	4	5	3	5	5	3	5	5	5	5	4	4	4	5	4	5	3	4	5	5	5	2	5	Integració Social	5	3	5	4	4	5	5	5	4	5	5	5	5	5
2	2000	Yes	Yes																																	2	2	2	2	1	2	1	4	2	4	3	4	3	2
2	2000	Yes	Yes	4	2	2	3	3	4	2	3	3	5	4	3	4	4	4	5	5	3	3	2	3	4	1	3	4	3	3	3	3	3	3	Integració Social	5	2	1	3	2	5	3	4	2	5	4	2	2	4
2	2000	Yes	Yes	3	4	5	5	3	4	3	5	2	5	5	5	4	3	5	5	5	5	5	3	2	3	4	3	4	4	3	4	3	5	4	Integració Social	3	3	4	5	2	5	2	5	4	4	4	5	3	3
2	1998	Yes	No	4	3	3	4	2	3	3	4	3	4	4	3	3	3	4	3	4	3	2	3	2	4	3	2	3	3	4	3	3	3	3	Integració Social	5	1	2	4	1	2	2	3	2	3	2	2	2	3
2	2003	No		4	4	4	3	3	4	2	5	3	4	4	4	3	3	4	3	5	3	4	3	2	3	4	2	2	3	4	2	2	2	2	Atenció a Persones en Yestuació de Dependència	5	4	3	2	3	4	1	4	3	2	4	3	5	3
2	2001	Yes	No	4	4	3	4	3	5	3	4	3	5	2	5	4	3	4	4	4	3	4	4	3	4	2	4	2	2	4	2	4	3	4	Integració Social	5	4	4	4	3	5	3	4	3	4	3	5	5	3
2	1995	Yes	Yes	5	4	4	4	4	4	3	4	4	4	4	3	4	4	5	5	5	4	3	4	2	4	3	1	2	1	4	3	3	3	4	Integració Social	5	4	5	5	5	5	5	5	4	5	5	5	5	5
2	2001	Yes	No	3	1	3	4	3	4	4	4	4	4	3	3	4	4	2	4	3	4	2	2	2	2	3	4	3	2	4	3	4	4	3	Integració Social	5	4	4	4	4	4	4	4	4	3	3	4	4	5
2	1994	Yes	No	4	3	2	5	2	4	4	5	3	5	3	4	4	3	3	4	4	4	4	5	4	4	3	5	3	4	4	4	4	3	5	Integració Social	4	3	3	4	3	4	4	5	4	5	4	4	2	3
2	2001	Yes	No	3	3	4	4	3	4	4	4	4	5	5	4	5	4	5	5	5	4	2	3	3	5	5	5	4	4	4	4	4	5	5	Integració Social	2	2	3	4	4	2	3	4	3	5	4	4	4	4
2	2001	Yes	Yes	5	2	2	3	2	5	1	4	2	2	3	4	3	4	2	3	5	4	2	4	3	4	3	3	2	2	4	2	2	3	3	Desenvolupament d'Aplicacions Multiplataforma	5	4	3	4	4	4	3	4	4	4	5	4	5	4
2	2001	Yes	No	5	4	4	4	3	5	4	5	3	5	5	5	3	4	4	5	5	4	3	3	2	4	2	4	2	4	4	4	5	2	4	Administració de Yesstemes Informàtics en Xarxa (Ciberseguretat)	5	2	2	5	5	4	4	5	4	5	5		4	3
2	2000	No		2	2	4	1	1	4	2	4	3	4	4	2	3	2	2	3	5	2	2	1	2	3	1	1	2	1	3	1	2	1	2	Desenvolupament d'Aplicacions Multiplataforma	2	2	2	1	2	2	4	2	2	3	4	2	2	2
2	2001	Yes	Yes	4	2	2	4	3	2	4	4	3	4	3	4	4	4	4	5	5	4	3	4	4	5	3	2	3	4	5	4	5	3	4	Administració de Yesstemes Informàtics en Xarxa (Ciberseguretat)	3	4	3	4	2	3	2	5	4	4	3	4	5	3
2	2000	Yes	No	4	2	2	4	2	3	2	4	2	5	4	4	3	3	2	4	5	3	2	4	3	4	3	3	4	3	4	3	3	4	4	Administració de Yesstemes Informàtics en Xarxa (Ciberseguretat)	3	2	2	4	2	3	3	4	2	4	5	4	4	4
2	1999	No		2	3	2	5	2	4	3	5	3	3	3	3	5	4	5	3	3	5	4	3	2	5	1	3	3	2	4	4	4	2	4	Administració de Yesstemes Informàtics en Xarxa (Ciberseguretat)	4	2	2	4	2	4	2	5	4	2	2	3	2	4
2	2000	Yes	Yes	4	4	4	4	3	4	2	4	3	5	5	5	5	4	4	5	5	4	4	4	3	5	4	3	3	3	2	4	3	3	3	Integració Social	4	2	2	4	3	4	2	4	4	5	5	5	5	5
2	1987	No		3	3	4	2	3	3	4	3	4	5	5	5	4	4	4	5	5	4	4	2	5	5	4	5	5	4	1	5	5	4	5	Administració de Yesstemes Informàtics en Xarxa (Ciberseguretat)	5	4	4	3	3	4	3	3	3	4	4	4	3	3
2	1998	Yes	No	2	2	2	1	3	2	2	4	3	5	5	5	5	5	5	5	5	5	4	4	2	4	3	3	3	3	4	4	4	2	4	Desenvolupament d'Aplicacions Multiplataforma	1	2	3	1	2	3	3	2	3	4	4	5	5	5
2	1998	Yes	Yes	5	3	5	5	5	4	2	5	5	5	5	5	5	4	5	5	5	5	5	4	5	5	5	4	5	4	4	5	4	3	4	Integració Social	5	4	5	5	4	4	1	4	4	4	5	4	4	5
2	2001	No		2	3	3	2	2	2	3	2	3	5	4	3	3	5	4	5	5	3	3	3	2	4	3	3	4	3	3	4	4	2	4	Administració de Yesstemes Informàtics en Xarxa (Ciberseguretat)	3	3	3	2	3	3	4	1	2	4	3	4	4	5
2	2000	No		5	4	2	5	3	5	5	5	3	4	2	5	4	4	5	5	5	4	3	4	3	5	4	1	4	3	3	2	5	3	5	Desenvolupament d'Aplicacions Multiplataforma	4	4	2	4	4	5	5	5	3	4	3	5	5	5
2	2001	Yes	No	5	4	3	4	3	4	5	5	3	2	2	3	3	4	5	3	5	4	4	1	4	5	4	3	1	1	3	4	5	3	5	Administració de Yesstemes Informàtics en Xarxa (Ciberseguretat)	4	4	5	5	2	4	5	4	4	2	3	4	3	2
2	1996	Yes	No	5	1	1	5	1	5	1	5	1	1	1	1	1	1	1	1	1	1	1	5	1	1	1	1	1	1	5	1	1	1	1	Integració Social	5	5	5	5	5	5	5	5	5	5	5	5	5	5
2	2001	Yes	No	5	4	2	5	2	5	4	5	4	3	4	5	4	2	2	2	5	4	4	2	2	4	2	2	1	2	4	1	2	1	3	Desenvolupament d'Aplicacions Multiplataforma	5	4	2	5	5	4	5	5	4	4	3	5	5	2
2	2000	No		2	3	4	1	2	2	1	2	3	4	3	4	4	4	4	4	4	3	2	4	4	2	4	3	3	5	5	5	4	4	4	Administració de Yesstemes Informàtics en Xarxa (Ciberseguretat)	2	2	4	2	3	3	1	3	3	4	4	4	4	4
2	2001	No		3	5	4	3	4	3	3	3	4	4	4	5	5	3	4	4	5	4	4	3	3	5	4	4	3	4	3	4	3	4	5	Integració Social	5	4	3	4	4	4	3	4	4	4	4	3	5	4
2	2001	No		1	4	5	4	2	3	5	1	2	5	5	5	4		3	5	5	5	2	4	3	5	5	3	3	4	2	4	4	1	3	Instal·lacions Elèctriques i Automàtiques	4	4	4	4	1	4	4	4	3	5	5	5	5	5
2	2001	Yes	No	5	5	3	5	3	5	4	5	4	4	4	4	4	3	3	4	5	4	3	2	3	3	3	3	3	3	3	3	3	3	3	Instal·lacions Elèctriques i Automàtiques	5	4	3	5	3	4	4	5	4	4	5	4	4	4
2	2002	No		4	2	2	4	2	4	2	4	2	1	2	1	2	2	2	1	1	2	2	5	1	1	1	1	2	2	4	2	2	2	2	Instal·lacions Elèctriques i Automàtiques	2	4	3	3	4	4	4	3	3	4	4	4	4	5
2	1999	Yes	Yes	4	5	4	2	4	3	5	4	4	5	3	5	5	5	4	4	5	5	5	4	4	5	4	5	5	4	4	4	5	3	5	Instal·lacions Elèctriques i Automàtiques	4	5	4	4	4	4	5	4	4	5	4	5	5	4
2	2002	Yes	No	3	3	4	3	4	4	2	5	2	4	2	3	3	2	1	4	5	3	3	3	4	3	2	4	4	3	3	4	2	4	3	Instal·lacions Elèctriques i Automàtiques	4	3	4	4	2	4	3	5	3	2	3	4	4	3
2	2001	No																																		4	3	3	4	3	5	5	4	3	4	5	5	5	5
2	1996	Yes	Yes	4	3	3	4	3	4	2	4	4	4	5	4	4	3	3	4	3	3	2	3	3	3	3	3	3	3	3	3	3	3	3	Instal·lacions Elèctriques i Automàtiques	4	2	3	4	2	4	3	4	3	5	3	3	3	3
2	1990	Yes	No	4	4	2	5	2	5	4	4	3	2	4	4	4	5	4	5	5	4	3	4	4	5	2	2	1	2	4	4	2	1	2	Integració Social	4	4	4	4	4	5	4	5	4	4	4	3	3	5
2	1999	Yes	Yes	4	4	4	3	2	3	3	3	3	4	4	4	4	3	4	4	4	4	4	4	3	3	3	3	3	3	4	3	3	3	3	Integració Social	4	4	4	4	3	4	4	4	4	4	4	4	5	4
2	2001	Yes	Yes	1	2	2	4	1	1	2	5	2	4	2	4	4	5	4	5	4	3	5	1	1	5	2	1	4	5	4	4	4	2	3	Desenvolupament d'Aplicacions Multiplataforma	2	5	3	5	3	3	4	5	2	5	2	5	3	5
2	2001	No		5	3	4	4	3	4	1	4	3	4	5	3	4	4	5	5	4	5	3	3	4	5	4	2	4	2	4	4	4	3	4	Desenvolupament d'Aplicacions Multiplataforma	5	4	5	4	4	3	3	5	4	5	4	4	5	2
2	2000	No		5	4	4	5	4	4	4	4	4	4	3	4	4	4	4	4	5	4	5	4	3	4	3	4	4	5	4	3	3	3	5	Desenvolupament d'Aplicacions Multiplataforma	5	4	4	4	4	5	4	5	4	4	2	4	4	4
2	2000	Yes	Yes	4	3	4	2	3	2	4	4	4	5	4	4	5	5	5	5	5	4	3	4	5	5	5	4	5	4	5	5	4	3	4	Desenvolupament d'Aplicacions Multiplataforma	4	3	4	2	3	3	4	4	3	5	5	5	5	4
2	2000	Yes	No	4	4	4	2	5	4	4	3	4	2	3	3	2	3	2	4	5	5	3	4	3	5	4	1	1	1	4	5	1	1	4	Desenvolupament d'Aplicacions Multiplataforma	4	4	5	4	4	4	3	5	5	4	3	4	3	5
2	1999	Yes	Yes	4	4	3	3	2	5	5	4	3	4	2	4	5	4	3	4	5	4	3	4	2	5	4	5	4	4	4	4	4	5	4	Desenvolupament d'Aplicacions Multiplataforma	4	4	4	3	2	5	5	5	3	3	3	3	4	5
2	2000	No		2	2	4	2	5	3	5	4	1	5	2	3	2	5	2	5	5	3	2	4	5	2	2	4	5	5	5	5	5	3	5	Desenvolupament d'Aplicacions Multiplataforma	4	3	5	4	3	4	5	4	2	3	5	2	1	5
2	2001	Yes	Yes	2	5	3	4	3	3	2	4	3	3	2	5	4	5	5	5	5	4	2	4	1	5	3	5	5	5	3	2	5	1	3	Desenvolupament d'Aplicacions Multiplataforma	5	4	3	5	1	5	3	4	3	2	2	4	5	5
2	2001	No		1	3	2	2	2	2	2	2	2	4	3	5	3	2	5	3	5	3	2	4	3	5	3	1	2	2	3	3	2	3	3	Administració de Yesstemes Informàtics en Xarxa	4	2	3	3	3	4	2	3	3	3	3	5	5	2
2	2001	Yes	Yes	5	5	4	4	4	3	5	4	4	5	5	5	5	5	4	5	5	5	5	4	4	5	4	4	4	4	4	3	4	4	5	Administració de Yesstemes Informàtics en Xarxa	5	3	4	4	3	4	5	4	4	4	4	4	5	4
2	1997	Yes	No	5	2	2	4	4	4	3	3	3	4	4	5	5	4	4	4	5	5	1	5	3	5	1	2	5	1	5	4	4	1	4	Administració de Yesstemes Informàtics en Xarxa	4	2	2	3	3	3	4	2	2	2	3	5	4	4
2	2001	Yes	Yes	5	2	4	5	4	5	4	5	4	5	5	5	4	4	5	4	5	4	4	5	3	5	4	3	4	4	4	4	4	4	5	Administració de Yesstemes Informàtics en Xarxa	5	4	4	4	5	5	3	5	4	5	4	5	5	5
2	2000	Yes	Yes	2	1	2	2	3	2	2	2	1	5	4	4	3	2	2	4	4	3	1	2	3	4	2	1	2	4	2	1	3	1	4	Administració de Yesstemes Informàtics en Xarxa	1	4	2	3	3	3	3	3	4	3	3	2	3	3
2	2001	Yes	No	3	2	3	3	3	4	4	3	2	4	3	4	4	3	4	4	5	3	2	3	2	3	3	2	4	3	4	2	3	3	4	Administració de Yesstemes Informàtics en Xarxa	2	2	3	2	1	2	2	3	2	4	2	2	2	2
2	1998	Yes	Yes																																	3	3	4	3	4	3	4	4	3	4	3	4	3	4
2	1999	Yes	Yes	1	4	4	2	4	5	1	5	5	5	4	4	4	4	1	4	5	5	3	1	4	4	4	1	1	1	4	1	3	4	4		3	3	3	3	4	2	4	3	3	5	5	5	5	5
2	1994	Yes	No	1	2	4	2	3	2	4	2	2	4	2	3	2	4	4	4	5	2	1	4	4	5	1	3	3	2	4	2	4	2	3	Desenvolupament d'Aplicacions Multiplataforma	1	2	4	1	3	2	4	1	2	3	3	4	4	5
2	1998	Yes	Yes	4	2	3	4	2	4	2	5	3	4	5	4	4	4	4	4	5	4	2	4	2	3	3	2	4	3	4	4	3	2	3	Administració de Yesstemes Informàtics en Xarxa	4	2	4	4	2	4	3	5	2	4	5	4	4	4
2	2000	Yes	No	5	4	4	5	2	5	4	5	5	4	4	5	5	4	4	4	5	4	5	3	3	5	4	4	4	4	3	4	4	3	3	Administració de Yesstemes Informàtics en Xarxa	5	4	3	5	3	5	3	5	5	4	4	4	5	4
2	1999	Yes	Yes	5	2	2	4	1	4	3	4	2	4	4	3	2	3	2	3	3	2	1	4	1	4	2	1	2	2	4	2	2	2	3	Administració de Yesstemes Informàtics en Xarxa	5	2	2	4	1	3	2	5	2	3	2	2	4	2
2	2001	Yes	Yes	5	2	3	4	2	4	3	4	3	3	5	3	3	3	3	3	4	4	2	4	4	5	3	5	5	3	4	4	4	3	1	Administració de Yesstemes Informàtics en Xarxa	4	2	2	4	3	4	3	4	3	3	3	3	3	3
2	2000	Yes	Yes	4	3	4	3	2	4	4	4	4	5	5	4	4	4	4	5	5	4	2	3	4	5	5	4	5	3	4	5	4	3	4	Desenvolupament d'Aplicacions Multiplataforma	4	3	4	3	3	4	4	4	3	5	5	4	4	3
2	2000	No		4	3	3	3	4	4	4	4	2	4	3	4	4	4	4	4	4	3	2	5	2	4	4	1	3	2	5	3	4	1	3	Administració de Yesstemes Informàtics en Xarxa	4	3	4	4	2	4	4	5	3	4	4	4	5	5
2	1999	Yes	Yes	2	2	3	1	3	1	3	2	5	2	2	4	1	4	3	2	4	4	2	4	1	3	4	2	5	3	4	4	3	5	3	Administració de Yesstemes Informàtics en Xarxa	1	3	4	1	4	4	2	1	4	3	3	4	2	4
2	2000	No		2	2	4	2	3	2	2	3	2	4	4	2	2	4	3	2	5	2	1	1	3	4	2	2	3	3	2	4	3	1	3	Administració de Yesstemes Informàtics en Xarxa	3	2	2	2	3	2	2	2	3	5	5	3	5	2
2	2000	Yes	Yes	3	4	2	4	3	5	4	4	2	5	4	4	4	3	3	3	5	4	4	5	3	2	2	1	2	2	3	3	4	4	3	Administració de Yesstemes Informàtics en Xarxa	3	3	3	3	4	3	4	3	4	5	5	4	4	4
2	1998	Yes	Yes	4	3	2	5	3	4	2	5	2	3	4	3	2	3	3	4	5	4	3	3	2	3	2	3	2	2	4	2	3	1	2	Administració de Yesstemes Informàtics en Xarxa	4	3	3	4	3	4	2	4	3	4	4	3	4	3
2	2001	No		2	3	2	4	4	3	4	4	4	5	4	4	3	3	3	4	5	3	3	4	3	5	3	3	4	3	2	5	4	2	4	Administració de Yesstemes Informàtics en Xarxa	3	4	2	5	4	4	4	5	4	4	4	5	4	5
2	2000	Yes	Yes	5	4	3	4	3	5	4	5	3	3	4	4	3	3	2	3	3	4	3	4	2	3	2	2	2	2	4	4	3	2	3		5	4	4	5	3	5	4	5	1	4	3	4	4	4
2	1992	Yes	Yes	5	3	3	3	1	3	2	4	3	2	1	1	2	3	2	3	3	2	1	1	3	3	3	1	1	1	5	3	3	1	3	Administració de Yesstemes Informàtics en Xarxa	5	3	3	3	3	3	3	3	3	3	3	3	3	3
2	2001	No		2	2	4	2	3	2	2	4	3	5	4	2	4	5	5	5	5	2	1	3	3	5	3	3	3	2	2	5	3	2	4	Administració de Yesstemes Informàtics en Xarxa	3	2	4	3	3	2	1	4	3	3	3	2	4	4
2	2000	No		1	2	3	4	1	1	3	5	3	4	4	3	5	2	4	4	5	4	3	3	1	5	3	2	1	2	5	3	4	1	1	Administració de Yesstemes Informàtics en Xarxa	4	2	2	5	1	3	4	5	3	5	3	4	5	4
2	1978	Yes	Yes	4	4	4	4	2	5	4	5	4	4	4	5	4	4	4	4	5	4	5	4	4	4	2	2	2	4	5	1	4	2	4	Administració de Yesstemes Informàtics en Xarxa	4	4	4	4	3	4	5	4	4	4	4	5	5	4
2	1990	Yes	Yes	5	2	3	5	4	5	5	5	4	4	4	5	4	4	2	4	4	5	5	4	4	2	3	4	4	3	4	4	4	3	4	Administració de Yesstemes Informàtics en Xarxa	5	5	5	5	4	5	4	5	4	5	4	5	4	5
2	1995	Yes	No	4	3	2	3	3	2	3	3	3	5	5	5	4	3	4	4	4	4	2	4	3	5	3	3	4	4	4	4	4	4	4	Administració de Yesstemes Informàtics en Xarxa	2	3	2	4	3	3	4	3	2	5	4	4	4	4
2	2002	No		5	5	3	4	3	4	3	4	5	5	5	4	5	4	4	5	5	3	4	5	2	2	2	2	3	1	2	3	3	4	3	Instal·lacions Elèctriques i Automàtiques	4	4	4	5	3	3	5	3	4	5	5	4	3	2
2	2000	No		4	4	2	5	1	5	4	5	4	5	4	4	4	2	4	5	5	4	4	4	2	3	2	2	3	2	4	2	2	1	2	Instal·lacions Elèctriques i Automàtiques	5	4	2	3	2	3	2	4	2	4	2	2	1	2
2	1987	Yes	No	5	5	5	5	1	5	5	5	5	5	5	5	5	5	5	5	5	5	5	5	1	5	1	1	1	5	5	1	5	1	5	Instal·lacions Elèctriques i Automàtiques	5	5	5	5	5	5	5	5	5	5	5	5	5	5
2	1999	Yes	Yes	4	3	2	4	3	3	4	4	2	5	5	5	3	4	4	4	4	4	4	3	4	3	3	1	3	4	3	3	3	3	4	Instal·lacions Elèctriques i Automàtiques	4	2	2	4	2	4	5	4	2	5	5	5	3	3
2	2001	Yes	No	2	4	5	2	5	2	5	1	5	4	4	5	4	4	5	5	5	4	4	2	4	3	5	4	4	5	1	3	4	4	4	Instal·lacions Elèctriques i Automàtiques	5	4	2	5	1	5	3	5	5	5	5	5	3	4
2	2001	No		5	4	1	5	3	3	3	3	3	4	2	3	5	5	5	5	5	5	1	3	3	3	3	3	3	3	3	3	3	3	3	Atenció a Persones en Yestuació de Dependència	5	3	3	4	4	4	4	5	3	2	2	4	4	4
2	2002	No		4	2	5	3	3	4	2	4	3	5	5	5	4	3	4	4	4	5	5	2	3	1	2	1	1	2	1	4	2	1	1	Atenció a Persones en Yestuació de Dependència	4	4	5	4	3	5	1	5	4	5	4	4	4	2
2	2003	Yes	No	3	3	2	4	4	5	3	4	3	5	4	3	4	3	4	5	5	4	1	2	4	5	3	3	4	2	2	4	5	4	5	Atenció a Persones en Yestuació de Dependència	5	5	4	5	4	5	4	5	5	5	3	5	5	4
2	1993	Yes	Yes	4	4	4	4	2	4	5	4	4	5	5	4	4	4	4	5	4	4	5	4	4	5	4	2	4	4	4	5	3	4	5	Administració de Yesstemes Informàtics en Xarxa	5	4	4	5	4	4	4	4	4	5	4	4	3	4
2	2003	No		5	4	3	1	2	4	1	3	2	5	3	5	3	1	2	3	5	5	2	2	2	5	2	1	1	4	4	1	1	1	2	Yesstemes Microinformàtics i Xarxes	4	5	4	5	3	4	4	4	2	3	5	3	4	2
2	1994	No		5	3	3	5	2	4	4	5	2	5	5	5	4	4	5	4	5	5	4	5	2	4	4	4	4	4	2	4	5	5	5	Administració de Yesstemes Informàtics en Xarxa	2	4	4	5	2	3	4	3	2	5	5	5	5	5
2	2001	Yes	Yes	3	4	4	4	4	3	5	4	3	4	3	5	3	4	4	2	5	3	3	4	2	5	2	4	4	2	5	5	4	1	3	Administració de Yesstemes Informàtics en Xarxa	4	4	4	4	5	4	4	5	3	5	5	5	4	5
2	2002	No		4	2	3	4	4	4	4	4	4	3	3	4	4	5	4	3	5	4	5	4	3	5	4	2	4	4	4	5	5	3	3	Yesstemes Microinformàtics i Xarxes	3	3	3	3	4	4	4	4	4	5	4	5	4	4
2	2003	No		5	3	4	5	3	4	1	5	4	4	3	4	3	4	3	4	4	3	4	4	2	1	2	1	2	2	4	3	2	3	3	Yesstemes Microinformàtics i Xarxes	5	2	3	4	1	5	2	4	4	4	4	5	4	3
2	2000	Yes	Yes	3	3	3	4	3	4	4	4	3	3	2	3	4	3	3	3	4	3	3	4	3	4	3	2	4	3	4	3	3	2	3	Administració de Yesstemes Informàtics en Xarxa	4	5	4	4	2	4	4	4	3	3	2	4	4	4
2	2003	No		5	2	3	4	2	5	1	5	4	3	1	4	4	2	2	3	4	3	2	5	1	4	3	4	2	2	5	2	3	2	3	Yesstemes Microinformàtics i Xarxes	5	4	3	4	3	4	3	5	4	4	3	4	5	2
2	2003	No		4	4	5	4	4	4	5	5	4	4	4	5	3	5	5	5	5	5	4	4	3	4	5	2	4	5	4	4	5	4	5	Yesstemes Microinformàtics i Xarxes	5	4	4	5	5	5	5	4	3	4	5	5	4	5
2	2003	No		5	5	3	4	1	5	5	4	3	2	1	4	5	4	4	3	3	4	2	3	2	4	2	4	2	2	4	2	3	1	4	Yesstemes Microinformàtics i Xarxes	5	5	4	5	2	3	4	5	3	5	4	4	5	4
2	2003	No		4	3	3	5	3	4	2	5	4	5	5	5	5	4	4	4	5	5	4	4	3	5	5	4	4	4	5	4	3	4	4	Yesstemes Microinformàtics i Xarxes	5	5	5	5	4	5	3	5	4	5	2	4	4	3
2	2003	No		4	4	3	3	3	4	3	4	4	3	2	2	3	3	3	3	3	4	4	4	3	2	2	2	4	2	5	3	4	2	4	Yesstemes Microinformàtics i Xarxes	4	1	4	4	3	4	5	4	4	2	2	3	2	2
2	1998	Yes	No	5	3	3	5	2	3	4	5	3	4	2	3	5	3	3	4	5	4	1	4	3	5	4	3	3	4	4	4	4	3	4	Yesstemes Microinformàtics i Xarxes	4	2	3	5	2	3	2	4	3	4	3	3	4	3
2	1999	Yes	Yes	4	3	3	4	2	3	4	4	3	5	4	5	5	4	3	4	5	4	3	4	4	4	3	2	4	3	4	3	3	3	4	Administració de Yesstemes Informàtics en Xarxa	5	3	3	4	3	4	5	4	3	5	4	5	4	5
2	2001	No		4	3	3	5	4	5	4	5	4	4	5	4	5	5	4	5	5	5	4	4	3	4	4	2	3	4	4	3	4	3	2	Administració de Yesstemes Informàtics en Xarxa	5	4	4	5	5	4	3	5	5	5	4	5	5	4
2	2001	Yes	Yes	4	4	3	4	4	4	2	3	3	4	2	4	3	4	1	4	5	4	2	4	3	3	4	3	4	4	4	4	3	5	3	Desenvolupament d'Aplicacions Web	4	3	3	4	2	5	4	4	3	4	4	4	3	5
2	2001	Yes	Yes	2	4	4	2	4	2	4	2	4	5	4	4	4	4	4	4	4	4		2	4	4	4	4	4	4	2	4	4	4	4	Administració de Yesstemes Informàtics en Xarxa	4	4	3	4	3	4	4	5	3	5	5	4	3
2	1998	Yes	No	2	2	4	2	3	3	2	3	3	4	4	4	3	3	4	3	4	2	2	2	4	4	3	2	3	3	4	4	3	3	4	Desenvolupament d'Aplicacions Web	3	2	2	3	2	3	2	3	2	4	3	3	4	3
2	2000	Yes	Yes	5	2	4	2	1	1	2	4	2	4	4	4	5	2	5	4	3	4	3	3	5	5	5	5	5	2	4	3	5	1	2	Administració de Yesstemes Informàtics en Xarxa	4	4	2	4	5	2	5	4	4	5	4	5	4	5
2	2000	Yes	Yes	5	3	3	4	4	4	3	5	3	2	4	4	4	4	4	3	4	4	3	2	3	4	3	4	4	3	4	4	3	2	4	Administració de Yesstemes Informàtics en Xarxa	5	2	2	4	1	5	2	5	3	2	2	4	4	2
2	2001	No		4	2	4	4	3	4	3	5	3	5	5	4	5	5	5	5	5	5	4	5	4	5	5	5	4	4	4	3	4	4	5	Administració de Yesstemes Informàtics en Xarxa	4	3	3	4	3	4	3	4	4	4	2	3	5	4
2	1996	Yes	No	4	3	4	4	1	4	4	4	2	4	2	3	4	5	2	4	4	4	2	3	2	4	1	1	3	1	4	1	4	2	1	Desenvolupament d'Aplicacions Web	4	3	2	4	2	4	4	4	3	4	2	2	3	3
2	1999	No		5	4	3	4	2	5	3	5	3	5	5	3	5	1	2	3	5	3	1	4	2	3	3	3	3	2	4	2	3	3	1	Desenvolupament d'Aplicacions Web	5	5	4	5	3	5	3	5	4	4	1	3	4	3
2	1999	Yes	No	3	3	3	3	3	4	3	3	3	4	4	4	3	4	5	4	5	3	2	2	2	3	3	2	1	2	4	3	3	1	2	Integració Social	2	4	4	2	3	4	2	4	2	3	3	3	3	3
2	1999	No		2	2	2	2	2	3	3	4	2	3	2	2	3	3	2	4	5	3	1	4	2	2	3	3	4	3	4	3	2	2	3	Integració Social	2	2	2	3	2	4	1	4	3	2	2	2	4	3
2	2003	No		5	5	5	5	5	5	5	5	5	3	3	3	2	3	3	3	5	3	3	4	3	5	5	4	4	4	5	5	5	5	5	Yesstemes Microinformàtics i Xarxes	4	3	4	3	3	3	4	4	3	3	3	3	4	4
2	2003	No		5	5	3	5	2	4	5	5	5	5	5	5	5	5	3	4	4	5	3	4	5	3	2	1	3	4	4	3	3	1	1	Yesstemes Microinformàtics i Xarxes	5	1	4	5	4	5	5	5	4	5	5	5	3	5
2	2003	Yes	No	5	5	2	4	4	5	4	4	5	3	2	4	5	5	1	5	5	4	3	3	5	5	2	5	5	3	4	3	5	5	5	Yesstemes Microinformàtics i Xarxes	5	5	2	5	3	5	5	4	5	3	3	3	3	3
2	2003	No		5	4	5	4	5	5	4	5	4	5	4	5	5	5	4	5	5	4	4	5	2	5	2	2	3	4	5	5	4	4	3	Yesstemes Microinformàtics i Xarxes	5	3	4	4	4	5	5	4	4	2	3	5	5	4
2	2003	No		5	3	2	2	5	4	2	3	3	5	4	4	3	4	4	5	5	3	2	4	3	5	3	2	3	4	4	4	3	2	3	Yesstemes Microinformàtics i Xarxes	4	3	3	3	5	4	3	4	2	3	3	4	5	5
2	2002	No		5	3	2	4	3	4	4	3	2	5	2	4	3	4	4	4	4	4	2	2	3	2	2	1	2	1	3	4	4	3	3	Yesstemes Microinformàtics i Xarxes	4	4	3	3	4	5	2	4	3	4	5	3	2	4
2	2002	No		4	4	4	5	4	5	4	4	4	4	5	5	4	3	4	5	5	4	5	4	5	5	4	4	5	4	5	4	3	4	5	Yesstemes Microinformàtics i Xarxes	5	4	4	4	5	5	4	5	4	1	1	5	3	1
2	2003	No		5	4	3	3	3	4	2	4	4	4	2	3	2	2	2	3	5	4	3	4	3	4	2	1	2	3	4	4	2	1	4	Instal·lacions Elèctriques i Automàtiques	5	3	4	4	1	4	3	4	4	5	4	3	4	3
2	2002	No		2	3	2	1	2	3	1	3	3	4	3	4	3	3	4	3	4	4	3	4	4	5	3	3	4	4	3	3	3	2	3	Instal·lacions Elèctriques i Automàtiques	4	3	2	4	1	4	3	4	3	3	4	3	3	3
2	2002	No		3	2	4	1	1	5	4	1	2	5	5	5	5	2	2	2	5	5	2	4	1	4	1	1	4	2	5	3	1	1	5	Instal·lacions Elèctriques i Automàtiques	5	3	4	5	2	5	2	5	3	3	2	5	3	3
2	2002	No		4	4	3	4	3	5	2	5	4	4	4	3	4	3	4	4	4	4	5	4	4	4	2	1	2	3	5	4	3	1	1	Instal·lacions Elèctriques i Automàtiques	4	4	4	5	4	4	4	5	4	5	5	4	5	4
2	2002	No		5	4	3	4	3	4	3	5	4	5	5	4	3	2	4	3	4	4	4	4	2	2	2	3	2	4	4	2	3	1	3	Instal·lacions Elèctriques i Automàtiques	5	4	4	5	2	5	3	5	4	5	1	4	4	2
2	2002	No		2	3	2	3	2	4	3	4	4	4	3	4	4	5	3	5	4	3	1	3	3	4	5	4	3	2	3	3	4	2	3	Instal·lacions Elèctriques i Automàtiques	2	3	3	4	4	2	3	3	2	4	4	3	4	4
2	2001	Yes	Yes	5	3	3	5	4	4	4	5	4	5	4	5	4	4	4	4	5	4	4	4	2	4	2	2	2	3	5	2	2	2	3	Desenvolupament d'Aplicacions Multiplataforma	5	3	3	4	4	4	5	5	4	5	5	4	4	4
2	1979	Yes	Yes	2	4	4	2	4	4	2	2	4	4	4	4	4	4	4	4	3	4	3	3	3	4	4	4	4	3	3	4	4	4	4	Administració de Yesstemes Informàtics en Xarxa	3	4	4	3	4	2	3	2	4	4	4	4	4	4
2	1991	Yes	No	4	2	2	4	3	3	4	4	2	5	4	4	4	4	4	4	4	4	3	4	3	5	4	2	3	3	5	3	3	1	3	Administració de Yesstemes Informàtics en Xarxa	4	4	3	4	2	4	2	4	2	4	5	4	4	5
2	1998	Yes	No	4	4	3	4	5	4	3	5	4	5	5	4	4	4	4	5	5	4	4	4	4	5	4	3	4	4	4	5	5	3	5	Administració de Yesstemes Informàtics en Xarxa	4	4	3	4	3	3	2	4	3	4	3	3	4	4
2	2000	No		4	4	4	4	1	4	4	5	4	5	2	4	4	5	2	4	3	4	5	2	1	5	2	2	2	4	4	5	5	1	1	Administració de Yesstemes Informàtics en Xarxa	4	4	2	5	1	4	4	5	4	4	4	5	4	5
2	2001	Yes	Yes	4	2	2	4	2	4	2	4	2	3	3	3	3	5	5	4	4	3	4	4	3	3	4	3	4	4	4	3	4	4	3	Desenvolupament d'Aplicacions Web	4	3	3	4	2	4	2	4	3	3	3	5	3	4
2	1992	Yes	Yes	4	1	2	2	2	2	2	2	1	4	4	2	2	4	4	4	3	2	1	4	1	4	4	2	4	4	4	5	3	2	4	Desenvolupament d'Aplicacions Multiplataforma	4	2	4	2	2	1	2	2	2	4	4	4	3	3
2	2000	Yes	No	4	3	4	4	3	4	3	4	2	5	4	3	3	3	3	5	5	3	2	2	2	5	4	3	3	3	3	3	4	3	3	Desenvolupament d'Aplicacions Multiplataforma	4	3	3	4	3	4	3	4	4	5	4	5	4	5
2	2000	No		4	2	2	3	2	4	1	4	2	5	5	5	5	3	3	5	5	3	1	4	1	5	2	3	1	2	3	2	3	3	4	Desenvolupament d'Aplicacions Web	4	3	4	4	3	4	1	4	3	5	4	4	3	2
2	2001	Yes	No	4	4	4	4	4	4	4	4	4																								5	4	4	5	4	4	4	5	4	5	5	5	4	4
2	2001	Yes	No	4	4	4	4	4	4	4	4	4	5	5	4	3	3	4	4	5	4	4	4	3	4	3	5	4	3	4	3	4	4	4	Desenvolupament d'Aplicacions Multiplataforma	4	4	3	4	3	4	3	4	4	5	3	4	4	4
2	2001	Yes	No	1	2	1	1	3	2	2	2	2	4	2	3	3	3	5	4	5	2	3	2	1	4	1	1	2	2	2	5	4	1	4	Administració de Yesstemes Informàtics en Xarxa	2	2	3	2	3	2	1	3	2	4	3	2	2	2
2	2000	Yes	No	3	2	3	4	1	4	4	4	3	4	4	4	4	3	4	5	5	4	3	4	3	5	3	2	4	3	3	2	4	3	3	Administració de Yesstemes Informàtics en Xarxa	4	3	3	2	2	4	3	2	2	4	4	4	4	4
2	1996	Yes	No	5	2	3	4	3	2	4	4	4	4	4	3	2	4	2	4	5	4	4	4	3	5	3	2	2	3	4	5	4	3	3	Desenvolupament d'Aplicacions Multiplataforma	2	3	2	5	2	4	4	5	4	4	3	3	2	2
2	2001	Yes	Yes																																	4	5	5	2	1	1	5	4	2	5	5	5	4	4
2	1999	Yes	No	3	2	3	3	1	4	4	4	1	4	4	4	2	2	2	4	4	3	2	4	1	5	5	4	5	4	3	3	3	4	4	Administració de Yesstemes Informàtics en Xarxa	3	2	3	3	3	4	4	2	4	4	4	4	3	3
2	1996	Yes	No	4	3	4	4	3	4	3	4	3	5	5	5	5	5	5	5	5	4	3	4	3	5	4	2	3	4	4	4	4	5	5	Desenvolupament d'Aplicacions Multiplataforma	4	3	3	4	2	4	2	4	4	5	5	5	4	4
2	2001	No		5	4	3	5	4	5	5	5	4	5	5	5	5	5	5	5	5	5	5	4	2	3	2	2	2	2	4	2	3	1	3	Administració de Yesstemes Informàtics en Xarxa	5	5	5	5	4	5	5	5	5	5	5	5	5	5
2	2000	Yes	No	4	4	3	4	3	3	3	3	2	4	4	2	3	3	3	4	4	3	1	2	3	4	1	2	3	2	4	2	3	3	3	Desenvolupament d'Aplicacions Multiplataforma	2	3	3	2	2	3	2	3	2	5	5	3	3	3
2	1999	Yes	No	4	3	4	4	3	4	1	4	4	5	5	4	4	4	4	5	5	4	3	3	3	5	4	2	4	4	4	3	2	4	5	Desenvolupament d'Aplicacions Web	5	4	3	4	3	4	2	5	4	4	2	3	5	4
2	2000	Yes	No	2	3	2	4	2	2	3	2	2	4	4	3	4	3	3	4	4	2	2	3	4	4	2	2	4	3	2	4	3	2	2	Administració de Yesstemes Informàtics en Xarxa	2	2	2	1	3	2	2	2	2	4	2	3	4	4
2	1998	Yes	No	2	3	4	2	4	4	4	3	4	4	5	5	3	5	5	3	4	3	4	4	4	5	4	2	4	2	4	4	5	5	5	Desenvolupament d'Aplicacions Multiplataforma	3	2	4	4	4	3	5	4	3	4	4	4	4	5
2	1990	Yes	No	2	3	4	1	3	2	5	5	5	5	5	5	4	4	4	5	5	4	3	5	4	5	4	2	4	5	5	3	4	1	5	Desenvolupament d'Aplicacions Multiplataforma	2	5	4	4	2	3	2	5	5	5	5	5	5	4
2	1997	Yes	Yes	3	4	2	4	3	3	5	4	3	5	5	4	3	4	4	4	5	4	4	2	5	5	4	2	2	2	5	4	3	1	2	Desenvolupament d'Aplicacions Multiplataforma	3	2	3	4	3	4	4	4	3	4	5	4	3	4
2	1986	Yes	No	4	4	5	5	3	4	3	4	3	4	4	4	3	3	4	4	5	4	4	3	4	4	3	4	3	3	3	3	4	4	3	Administració de Yesstemes Informàtics en Xarxa	5	4	3	4	2	4	2	4	3	4	4	4	3	3
2	2000	Yes	Yes	3	2	2	2	2	4	1	4	3	4	5	3	3	4	4	5	5	2	2	4	1	4	4	2	3	4	5	4	3	2	4	Administració de Yesstemes Informàtics en Xarxa	4	3	2	3	3	3	3	3	2	4	5	4	3	3
2	2000	Yes	No	4	4	5	4	4	4	1	5	4	5	3	4	3	1	2	4	4	2	3	4	1	5	2	1	4	4	4	2	5	1	4	Administració de Yesstemes Informàtics en Xarxa	5	4	4	5	4	4	2	5	4	5	4	5	4	3
2	2002	Yes	No	4	3	4	5	1	5	3	5	4	4	4		3	4	2	3	3	2	3	2	3	4	3	4	2	4	3	3	4	3	4	Instal·lacions Elèctriques i Automàtiques	4	3	4	5	2	3	2	5	4	4	2	4	3	2
2	1999	Yes	No	2	2	2	3	3	2	3	3	3	4	5	5	4	5	4	5	5	4	3	2	3	5	4	4	4	4	2	4	5	4	3	Administració de Yesstemes Informàtics en Xarxa	5	4	4	4	4	4	2	5	4	4	3	5	5	4
2	1995	Yes	No	5	4	4	5	4	5	5	5	4	5	3	5	5	5	5	5	5	5	5	4	3	3	3	2	3	4	4	4	4	3	4	Administració de Yesstemes Informàtics en Xarxa	5	5	5	5	4	5	5	5	4	4	3	5	5	5
2	1998	Yes	No	5	2	3	5	2	4	4	5	2	5	5	4	4	4	4	5	4	4	4	3	3	4	4	3	3	4	3	4	4	3	3	Administració de Yesstemes Informàtics en Xarxa	4	3	3	3	4	2	4	2	3	5	4	4	4	3
2	1996	Yes	Yes	4	4	3	3	2	4	3	2	3	4	4	5	5	4	5	4	5	4	3	3	2	4	5	4	2	5	4	4	3	1	4	Administració de Yesstemes Informàtics en Xarxa	4	3	2	4	1	4	3	4	3	4	4	5	4	4
2	2003	Yes	No	4	3	2	1	3	1	3	3	5	5	5	3	3	4	5	5	5	4	3	1	4	5	3	1	3	5	4	5	5	3	4	Instal·lacions Elèctriques i Automàtiques	2	5	3	1	4	3	2	4	4	5	5	5	5	3
2	2002	Yes	No	5	2	4	4	3	2	5	4	4	4	2	4	4	3	5	5	5	4	4	4	2	5	2	2	2	4	5	5	5	2	2	Instal·lacions Elèctriques i Automàtiques	5	3	5	3	4	3	5	3	4	4	3	5	5	4
2	2001	No		5	3	3	4	2	4	3	4	2	5	2	5	5	4	5	4	3	4	3	4	2	5	2	3	3	4	5	2	5	2	5	Administració de Yesstemes Informàtics en Xarxa	4	3	3	4	3	2	3	4	3	5	3	4	4	3
2	1998	Yes	Yes	4	4	4	4	2	4	2	4	4	4	3	3	3	3	3	3	3	3	3	4	1	4	2	2	1	1	4	1	1	1	2	Administració de Yesstemes Informàtics en Xarxa	5	3	3	3	3	3	3	3	3	3	3	3	3	3
2	2001	Yes	Yes	3	3	2	5	5	4	3	4	3	5	5	5	4	4	5	5	5	5	5	4	3	5	4	4	3	4	3	3	4	3	4	Instal·lacions Elèctriques i Automàtiques	4	4	4	3	2	2	2	3	4	5	5	5	4	3
2	1999	Yes	No	5	3	3	5	3	5	4	5	4	4	4	4	5	4	4	4	4	4	3	3	3	5	3	4	4	3	3	4	4	4	4	Desenvolupament d'Aplicacions Web	5	4	3	5	3	5	3	5	3	4	3	3	4	2
2	2001	Yes	Yes	5	5	4	5	4	5	3	5	4	4	4	4	4	3	3	4	4	4	3	2	3	4	3	4	4	4	2	4	4	2	3	Desenvolupament d'Aplicacions Web	4	5	4	4	5	4	2	4	4	4	5	4	3	4
2	2000	No		5	5	4	5	3	4	4	4	4	4	3	4	3	3	4	4	5	4	3	4	4	3	3	2	4	3	4	3	4	3	4	Administració de Yesstemes Informàtics en Xarxa (Ciberseguretat)	4	4	3	4	2	3	3	4	3	2	2	3	3	3
2	2000	Yes	No	5	4	3	4	1	4	2	3	4	1	2	1	2	1	2	1	2	1	2	1	5	4	4	3	3	2	4	1	1	2	2	Administració de Yesstemes Informàtics en Xarxa (Ciberseguretat)	4	4	4	2	5	4	4	2	4	5	5	4	3	4
2	2000	Yes	Yes	4	4	3	5	4	4	5	4	4	5	4	2	3	2	4	4	3	4	5	1	4	5	2	1	1	1	3	3	3	2	2	Desenvolupament d'Aplicacions Multiplataforma	4	2	4	4	4	4	4	5	2	5	5	5	3	4
2	2001	Yes	Yes	4	3	2	1	4	3	4	4	3	5	3	3	4	2	3	4	5	2	2	4	3	5	3	1	2	4	4	2	4	3	3	Desenvolupament d'Aplicacions Multiplataforma	3	4	3	1	4	4	3	5	2	3	2	3	2	1
2	1998	Yes	Yes	5	5	5	5	3	5	2	5	4	5	4	4	2	2	2	3	4	4	5	4	1	1	2	1	2	2	4	1	2	1	3	Desenvolupament d'Aplicacions Multiplataforma	5	5	4	5	4	5	1	5	5	5	5	5	5	4
2	2001	Yes	Yes	4	3	3	4	3	4	4	4	3	4	4	4	4	3	3	4	5	4	3	3	2	3	2	1	2	2	4	3	3	2	3	Desenvolupament d'Aplicacions Multiplataforma	4	4	4	4	3	4	4	4	4	5	5	5	4	4
2	2001	Yes	No	4	4	4	5	3	5	5	5	4	5	5	5	3	4	4	5	4	3	5	4	4	5	4	4	3	5	4	5	2	4	4	Desenvolupament d'Aplicacions Multiplataforma	5	3	3	5	4	5	5	5	3	5	4	5	3	3
2	2000	Yes	No	2	2	2	1	1	2	2	2	3	4	4	3	4	5	4	5	5	3	2	2	5	5	4	3	4	4	4	4	4	3	4	Desenvolupament d'Aplicacions Multiplataforma	1	2	3	2	4	2	3	2	2	4	4	2	5	4
2	2001	Yes	Yes	5	4	3	4	3	4	2	4	4	3	3	4	4	4	4	4	4	4	4	4	3	4	3	2	3	4	4	3	4	3	3	Desenvolupament d'Aplicacions Multiplataforma	4	3	2	4	3	4	1	4	3	4	4	4	3	4
2	2001	No		2	2	3	3	3	2	2	3	3	4	5	4	3	5	5	4	4	5	4	2	3	3	4	3	2	1	4	3	3	3	3	Desenvolupament d'Aplicacions Multiplataforma	4	5	4	3	3	4	2	3	2	4	4	4	3	3
2	2003	No		4	3	2	2	3	3	4	4	2	5	4	5	3	3	4	5	5	3	2	3	2	2	4	1	1	2	4	2	1	2	2	Cures Auxiliars d'Infermeria + Atenció a persones en Yestuació de dependència	2	3	2	2	3	3	4	4	2	5	5	4	5	4
2	2003	No		3	4	3	2	2	3	4	4	3	2	2	2	1	3	3	4	2	3	3	2	1	3	2	3	2	3	4	4	4	2	3	Cures Auxiliars d'Infermeria	3	2	4	4	4	4	2	4	3	3	2	3	3	3
2	1995	No		2	4	2	2	4	2	5	3	3	5	5	5	5	4	5	5	5	2	1	2	3	5	5	1	2	4	4	3	4	4	4	Cures Auxiliars d'Infermeria	2	2	4	4	3	1	5	4	4	5	5	4	4	3
2	2000	Yes	No	3	3	4	4	2	4	3	4	4	5	5	5	4	5	4	5	5	4	3	4	3	5	3	4	3	4	4	4	4	3	4	Desenvolupament d'Aplicacions Web	2	2	2	3	2	3	3	3	3	4	4	3	5	4
2	2000	Yes	No	4	2	2	4	2	4	4	4	3	5	5	4	3	3	3	4	4	3	3	3	3	5	3	2	2	2	4	2	3	3	4	Desenvolupament d'Aplicacions Web	4	3	3	4	2	4	4	4	4	4	4	4	4	4
2	1999	Yes	No	3	4	3	4	2	4	3	5	4	5	5	5	4	4	4	5	5	5	3	4	3	4	3	1	3	3	2	3	4	3	4	Integració Social	4	3	4	5	2	4	3	5	3	3	4	4	4	4
2	1997	Yes	No	1	5	4	2	4	4	4	4	4	5	4	5	5	5	5	5	5	5	5	5	4	5	5	3	4	5	4	5	5	5	5	Integració Social	3	4	4	5	3	4	5	4	4	5	5	5	5	5
2	1995	Yes	Yes	4	3	3	5	3	3	4	5	4	5	5	5	4	3	5	5	5	5	4	3	3	4	1	1	3	4	4	3	4	1	3	Integració Social	3	3	4	5	4	4	3	5	4	5	5	5	4	3
2	2001	No		3	3	4	3	3	3	2	4	4	5	5	5	5	4	4	4	4	4	4	3	3	4	3	2	3	4	4	4	4	2	2	Administració de Yesstemes Informàtics en Xarxa	4	4	4	5	3	4	3	3	4	5	5	5	5	4
2	1999	Yes	Yes	4	3	2	4	2	4	2	4	2	4	4	3	5	4	5	5	5	3	2	4	3	4	3	2	3	2	3	4	4	3	4	Administració de Yesstemes Informàtics en Xarxa	3	2	2	3	2	3	2	4	2	4	4	3	2	3
2	1997	Yes	Yes	5	4	4	4	2	5	4	4	4	4	3	3	2	4	4	4	3	5	3	4	2	5	5	3	2	3	4	4	4	3	4	Administració de Yesstemes Informàtics en Xarxa	5	4	2	5	2	4	2	5	3	4	4	4	2	3
2	2000	Yes	Yes	2	2	4	2	3	2	2	2	2	5	4	5	3	4	4	3	5	4	3	2	1	5	1	5	5	4	1	3	4	4	5	Administració de Yesstemes Informàtics en Xarxa	4	2	3	3	2	1	2	3	4	3	5	4	5	5
2	2001	Yes	Yes	5	3	4	4	2	4	4	5	3	2	4	3	5	2	3	4	3	5	4	4	2	5	1	1	4	2	2	4	2	3	2	Administració de Yesstemes Informàtics en Xarxa	5	2	4	3	2	5	3	5	4	2	5	4	3	1
2	2001	Yes	Yes	5	5	4	4	1	2	2	3	1	4	4	2	5	4	1	4	1	4	4	1	1	3	4	4	4	3	1	5	3	2	1	Administració de Yesstemes Informàtics en Xarxa	5	5	1	2	1	5	4	5	1	3	2	1	4	1
2	2000	Yes	No	4	1	1	4	1	4	5	5	1	5	3	1	1	4	5	5	3	2	1	3	5	5	2	1	2	3	4	2	2	1	3	Administració de Yesstemes Informàtics en Xarxa	3	3	3	3	3	3	3	3	3	5	5	5	4	3
2	2000	No		4	2	3	4	3	3	3	4	3	4	3	4	5	5	5	5	5	3	2	4	4	5	3	2	5	4	2	3	4	3	4	Desenvolupament d'Aplicacions Web	3	3	4	4	2	4	3	3	3	3	4	4	5	3
2	1995	Yes	No	5	2	3	4	2	5	4	5	4	5	5	5	4	3	5	4	5	4	5	5	2	4	4	4	5	4	3	4	5	4	5	Desenvolupament d'Aplicacions Web	5	2	4	5	2	5	4	5	4	4	5	4	5	3
2	2003	No		4	4	5	5	3	5	3	5	4	5	5	5	4	4	4	4	5	5	4	2	3	5	3	2	3	3	4	3	4	1	2	Atenció a Persones en Yestuació de Dependència	5	4	5	5	4	5	4	5	4	5	5	5	5	4
2	2003	No		5	2	3	2	5	5	5	5	2	5	4	3	4	4	4	3	4	3	4	5	4	4	3	4	3	2	2	2	2	4	2	Atenció a Persones en Yestuació de Dependència	3	2	4	2	2	2	5	2	3	4	5	5	4	4
2	2001	Yes	No	2	2	3	4	3	2	2	4	2	2	3	1	3	3	2	4	4	3	1	5	2	2	2	1	1	2	3	2	3	2	3	Atenció a Persones en Yestuació de Dependència	2	3	2	5	2	2	4	3	4	4	4	2	4	4
1	2000	No		3	2	3	4	3	3	1	1	2	1	2	3	3	5	2	3	3	2	2	5	3	4	4	1	2	2	3	3	4	5	1	Atenció a Persones en Yestuació de Dependència	5	2	3	5	3	5	2	5	4	2	4	5	4	3
1	1999	No		3	2	3	2	2	4	2	3	2	5	5	2	3	2	3	5	5	2	2	3	3	5	3	2	5	2	4	3	3	4	5	Atenció a Persones en Yestuació de Dependència	4	2	1	2	3	3	3	3	2	5	5	3	2	4
1	2001	Yes	No	3	3	4	1	3	3	3	2	3	5	5	4	5	5		4	3	5	5	2	3	5	4	4	4	5	3	3	3	4	4	Atenció a Persones en Yestuació de Dependència	4	3	4	3	3	4	2	3	3	5	5	5	5	5
1	2003	Yes	No	5	4	3	4	4	4	3	4	4	4	2	4	4	4	5	4	4	4	1	4	4	4	3	4	3	4	5	4	3	4	5	Atenció a Persones en Yestuació de Dependència	4	4	4	4	4	5	3	5	4	5	5	3	4	4
1	2003	Yes	No	5	4	5	5	3	4	5	5	5	4	4	4	3	4	5	4	4	5	5	4	4	5	4	1	4	4	5	4	4	2	4	Atenció a Persones en Yestuació de Dependència	4	5	5	4	4	4	5	5	5	5	5	5	3	5
1	2002	Yes	No	5	3	2	3	2	4	1	4	4	3	3	4	4	3	3	4	5	4	4	5	2	3	5	4	3	5	5	3	4	4	5	Atenció a Persones en Yestuació de Dependència	4	1	2	2	2	4	4	3	2	3	3	5	5	5
1	2003	No		4	4	3	4	4	4	5	4	4	5	3	5	4	4	5	5	5	4	5	4	3	5	4	3	4	4	4	4	4	4	4	Atenció a Persones en Yestuació de Dependència	2	4	3	2	4	4	2	5	4	5	4	4	4	5
1	2003	Yes	No	1	3	4	4	3	2	4	4	3	3	3	3	3	4	4	4	3	4	3	3	4	4	3	4	3	4	2	3	3	4	4	Atenció a Persones en Yestuació de Dependència	2	2	2	4	2	4	3	4	2	3	3	2	2	3
1	2003	No		2	3	3	5	3	3	2	5	3	2	2	4	4	3	3	3	3	3	2	3	2	3	4	4	4	4	3	4	3	3	3	Atenció a Persones en Yestuació de Dependència	2	2	3	3	3	2	3	3	4	2	2	2	3	1
1	2001	No		4	1	2	5	2	4	2	4	2	4	2	3	4	3	4	3	4	3	2	4	3	3	3	2	4	2	4	3	3	1	3	Atenció a Persones en Yestuació de Dependència	4	3	3	4	4	4	2	4	3	3	4	4	4	3
1	2002	No		1	3	3	4	3	4	2	4	3	4	4	4	4	3	5	5	5	4	2	4	3	3	3	4	4	4	4	3	4	3	4	Atenció a Persones en Yestuació de Dependència	2	2	3	3	3	3	2	3	3	4	4	4	3	3
1	2001	Yes	No	1	3	3	1	4	1	4	1	3	5	5	4	4	5	5	5	5	4	3	1	4	4	4	5	3	4	2	3	4	3	4	Atenció a Persones en Yestuació de Dependència	1	3	3	1	4	3	3	1	3	5	5	5	5	5
1	2002	Yes	Yes	4	5	4	5	4	5	4	5	5	5	4	4	5	4	5	5	5	3	4	4	1	4	4	4	5	1	5	4	4	1	1	Atenció a Persones en Yestuació de Dependència	5	5	4	4	3	4	5	4	5	4	3	3	4	3
2	2001	Yes	No	2	2	4	5	3	4	3	5	3	4	5	3	3	2	1	4	5	4	2	3	2	4	1	1	2	3	3	3	4	2	3	Yesstemes Microinformàtics i Xarxes	1	2	2	5	2	4	3	5	3	5	4	3	2	3
2	2002	Yes	No	1	3	2	2	2	1	3	2	1	4	4	4	3	4	4	4	4	3	2	2	3	4	4	4	4	1	1	5	3	4	4	Yesstemes Microinformàtics i Xarxes	1	1	2	1	1	1	2	1	2	5	3	4	3	2
2	1973	Yes	Yes	4	4	5	5	4	5	4	5	4	4	4	4	4	4	4	4	4	4	4	4	3	3	2	3	3	3	3	3	3	3	3	Yesstemes Microinformàtics i Xarxes	3	3	3	3	3	3	3	3	3	3	3	3	3	3
2	2003	Yes	No	4	5	3	4	1	4	4	4	4	5	4	4	3	4	5	3	5	4	5	3	4	4	3	3	4	4	2	4	2	3	5	Atenció a Persones en Yestuació de Dependència	4	4	4	4	3	4	5	5	4	5	4	4	3	5
1	2003	No		2	1	2	4	3	2	2	4	2	2	4	1	5	4	5	5	5	4	1	4	2	4	3	2	3	2	4	5	2	3	2	Atenció a Persones en Yestuació de Dependència	1	2	2	4	2	1	1	4	2	4	4	3	5	4
1	2003	Yes	No	5	4	4	5	4	4	3	5	4	4	5	4	3	2	4	5	5	4	4	3	4	5	4	1	3	3	4	4	3	2	4	Atenció a Persones en Yestuació de Dependència	5	4	4	5	4	5	3	5	4	4	3	4	4	2
1	2002	Yes	No	3	1	2	4	2	3	2	4	2	5	5	5	4	2	5	5	5	3	2	2	1	5	2	1	1	4	4	5	1	3	1	Atenció a Persones en Yestuació de Dependència	4	2	1	4	2	4	2	4	3	4	4	3	2	2
1	2002	Yes	No	2	4	4	4	4	4	4	5	4	4	4	5	5	5	4	5	5	5	4	3	4	5	4	4	4	4	3	4	5	4	5	Cures Auxiliars d'Infermeria	3	4	4	3	4	4	4	4	4	5	5	5	5	5
1	2002	Yes	No	4	4	4	5	3	4	5	5	4	5	5	5	4	2	2	4	4	2	4	4	4	5	4	5	5	1	4	5	5	4	1	Atenció a Persones en Yestuació de Dependència	3	4	4	4	3	5	5	5	4	5	5	5	5	5
1	2003	No		2	2	4	1	5	2	3	2	3	3	4	4	5	5	4	4	5	4	2	4	4	5	4	3	5	5	4	4	4	4	5	Atenció a Persones en Yestuació de Dependència	3	2	3	2	4	3	3	2	4	4	3	4	4	4
1	2003	Yes	No	5	5	5	4	5	5	4	5	5	4	4	4	5	3	5	4	5	4	5	4	5	5	4	2	1	3	4	5	4	3	4	Atenció a Persones en Yestuació de Dependència	5	5	4	5	4	4	4	5	4	4	2	5	4	4
1	2003	No		2	4	4	4	4	5	2	4	3	5	5	5	5	5	5	5	5	5	4	3	4	5	4	3	2	3	4	2	4	4	4	Atenció a Persones en Yestuació de Dependència	1	3	4	4	4	4	2	4	3	5	4	4	5	5
1	2003	No		3	4	3	4	3	4	3	5	4	5	4	5	5	4	5	5	5	5	3	2	4	4	4	4	4	4	2	4	4	4	4	Atenció a Persones en Yestuació de Dependència	4	2	2	4	3	4	4	5	3	5	4	5	5	4
2	2001	Yes	Yes	3	4	3	4	2	3	3	2	2	5	3	4	3	4	5	5	5	3	4	1	4	4	3	2	3	3	3	4	4	4	3	Administració de Yesstemes Informàtics en Xarxa	3	3	3	3	3	3	3	3	3	2	2	3	3	3
1	2000	Yes	No	4	4	4	4	4	5	4	5	4	5	2	3	4	5	5	5	5	5	3	4	3	5	4	5	2	3	1	5	4	4	3	Integració Social	4	4	3	4	4	5	4	5	4	5	4	5	2	2
1	2001	No		2	5	3	5	2	3	1	5	4	2	4	2	3	2	5	5	5	5	2	4	1	3	2	5	1	3	4	5	5	4	5	Atenció a Persones en Yestuació de Dependència	3	4	3	5	4	5	2	5	4	3	2	2	4	2
1	2002	No		1	4	2	1	1	1	2	1	5	3	4	5	5	5	5	5	5	5	5	5	5	5	5	2	5	5	4	5	5	5	5	Atenció a Persones en Yestuació de Dependència	5	5	4	2	4	2	3	5	5	5	3	5	5	5
1	2001	Yes	No	4	4	4	5	5	5	5	4	3	5	3	4	5	5	5	5	5	5	4	3	3	5	4	2	4	5	4	2	1	2	4	Integració Social	5	5	5	4	5	4	3	4	2	4	5	5	5	5
2	2001	No		4	2	3	4	2	4	4	4	4	5	4	4	5	3	4	4	5	4	4	4	3	2	2	3	3	4	4	4	3	3	4	Integració Social	4	5	3	5	3	4	3	4	4	5	5	5	4	4
1	1998	Yes	No	4	3	4	2	4	3	4	2	4	4	3	4	4	5	4	4	5	4	3	4	3	5	4	2	3	4	4	5	3	2	3	Integració Social	2	3	4	2	4	3	4	3	4	5	4	3	4	4
1	2001	No		5	2	2	4	3	4	2	4	4	4	4	3	5	3	4	3	4	3	3	2	4	4	3	3	3	3	3	3	3	3	3	Atenció a Persones en Yestuació de Dependència	5	4	4	5	1	5	2	5	5	4	4	4	3	2
1	2000	No		2	3	3	2	4	4	3	4	3	5	5	5	5	5	5	5	5	5	5	3	3	5	5	5	5	5	2	4	5	5	5	Integració Social	1	3	4	2	3	4	2	2	2	4	3	5	5	5
2	2001	No		4	4	5	4	5	4	5	5	5	3	5	5	5	4	3	5	5	5	2	4	4	5	3	1	5	4	3	3	4	2	3	Integració Social	5	4	4	5	4	5	2	5	3	5	5	4	4	5
1	1995	Yes	Yes	4	3	4	4	1	2	4	4	4	5	5	5	2	2	5	5	5	4	2	4	2	3	2	4	2	1	4	4	3	2	4	Integració Social	4	4	4	4	4	5	4	5	4	5	5	5	4	5
2	1997	Yes	No	5	3	3	4	3	4	4	4	3	4	4	5	5	4	5	5	5	4	4	4	4	5	3	4	5	3	4	4	4	3	4	Integració Social	4	4	3	3	3	4	2	4	4	4	3	4	4	4
1	2001	No		5	2	3	4	4	4	4	5	4	5	4	5	4	5	5	5	5	4	4	5	4	5	3	3	3	4	4	5	5	2	5	Integració Social	5	2	4	4	4	5	5	4	2	4	4	5	4	4
1	2000	Yes	Yes	4	2	3	4	3	4	3	5	2	4	5	4	4	3	4	5	4	4	3	4	2	5	3	2	2	2	4	2	3	3	4	Integració Social	4	4	4	4	5	4	3	4	4	4	4	4	3	4
2	2002	No		3	4	3	2	3	3	4	3	4	5	5	4	4	4	4	4	4	4	4	2	4	4	4	4	4	3	2	3	4	4	3	Atenció a Persones en Yestuació de Dependència	4	2	3	4	2	4	3	5	4	5	4	4	4	4
1	2003	No		3	2	4	4	2	2	4	4	4	5	5	4	5	4	4	4	5	5	4	1	2	5	4	1	3	3	1	4	3	1	3	Atenció a Persones en Yestuació de Dependència	4	3	4	4	2	2	2	4	3	5	4	4	3	1
2	2002	Yes	No	4	4	5	5	3	5	4	5	5	5	5	5	5	5	5	5	5	5	5	2	4	5	3	1	5	5	2	5	5	5	5	Atenció a Persones en Yestuació de Dependència	4	4	3	4	3	5	3	5	4	5	4	5	4	4
1	2003	No		5	3	2	5	2	5	3	5	2	4	2	3	3	4	3	5	5	4	2	4	1	4	4	5	3	4	3	4	4	4	2	Atenció a Persones en Yestuació de Dependència	4	2	4	3	2	4	4	4	3	4	3	4	5	4
1	1999	No		1	2	2	2	3	3	3	2	2	4	3	5	4	4	4	5	5	3	2	4	3	5	1	2	4	3	4	4	3	3	4	Integració Social	2	3	2	4	3	3	4	4	3	5	4	5	4	4
1	1971	Yes	Yes	4	3	2	4	2	4	4	4	5	4	4	4	3	4	2	4	5	4	2	2	2	4	3	3	4	4	4	5	4	4	4	Integració Social	3	2	4	4	4	4	4	5	4	4	4	5	4	4
1	1983	Yes	No	4	4	5	4	3	3	5	4	4	5	5	4	3	4	4	3	5	4	4	3	3	5	4	4	4	3	4	3	4	3	3	Integració Social	5	4	4	4	4	4	4	4	4	5	5	5	4	5
2	1994	Yes	Yes	4	3	3	4	4	4	4	4	4	5	5	5	4	5	5	5	5	4	4	4	3	4	4	2	4	4	4	4	4	4	4	Integració Social	4	3	4	3	5	4	4	4	4	5	5	5	4	5
1	2003	No		4	3	5	5	3	4	3	5	5	2	3	4	2	4	2	4	5	5	5	4	4	5	5	5	5	5	4	2	5	2	5	Atenció a Persones en Yestuació de Dependència	4	5	5	4	4	4	5	4	5	4	4	5	5	4
3	2002	Yes	No	4	2	3	4	3	4	2	4	1	4	2	4	4	5	5	4	5	3	3	4	2	2	4	3	4	1	4	4	4	1	1	Atenció a Persones en Yestuació de Dependència	4	2	4	4	2	4	2	4	2	3	2	3	3	3
1	1978	Yes	No	4	4	2	4	1	4	5	5	2	5	5	4	5	5	5	5	5	5	2	3	4	5	5	3	5	5	2	5	5	5	5	Integració Social	4	2	2	5	4	3	5	5	3	4	5	5	5	3
1	2003	No		3	2	4	4	4	4	2	4	2	5	5	4	5	4	4	3	5	5	5	4	2	4	2	2	2	2	4	3	5	5	5	Atenció a Persones en Yestuació de Dependència	5	4	3	4	3	4	2	4	3	5	5	4	5	4
3	1997	Yes	No	5	4	4	5	4	5	5	5	4	5	4	5	4	4	5	4	5	5	4	4	4	4	4	4	5	3	4	3	4	3	5	Desenvolupament d'Aplicacions Multiplataforma	5	5	5	5	4	5	5	5	4	4	3	4	4	4
2	2001	Yes	No	3	3	4	2	3	4	2	4	3	3	3	3	4	2	3	4	5	3	2	3	3	5	4	2	4	4	4	4	4	3	2	Administració de Yesstemes Informàtics en Xarxa (Ciberseguretat)	5	4	4	3	4	4	2	4	4	5	4	4	4	3
2	2001	No		5	3	2	4	2	5	2	5	5	5	5	5	5	4	3	5	5	5	4	4	1	4	1	1	1	4	4	3	2	1	3	Administració de Yesstemes Informàtics en Xarxa (Ciberseguretat)	5	2	2	5	2	5	3	5	5	5	5	5	5	5
2	2000	Yes	Yes	4	4	3	4	3	4	3	4	4	3	2	4	3	3		2	4	4	4	5	3	3	2	3	3	2	3	2	3	2	2	Administració de Yesstemes Informàtics en Xarxa (Ciberseguretat)	5	4	3	5	4	4	2	5	3	5	5	4	5	4
2	2001	Yes	Yes	5	3	3	2	4	4	3	4	3	3	2	3	3	3	3	3	3	3	4	3	2	3	2	4	2	2	5	3	4	3	3	Desenvolupament d'Aplicacions Multiplataforma	3	3	4	2	4	2	3	3	3	3	4	2	3	3
2	2001	Yes	No	5	3	4	4	4	5	4	5	3	3	2	5	4	4	4	4	5	4	4	4	2	4	2	3	2	3	4	4	2	2	1	Administració de Yesstemes Informàtics en Xarxa (Ciberseguretat)	4	4	4	5	3	5	4	4	4	4	2	4	4	4
2	2002	No		4	4	2	4	4	4	4	5	3	5	4	4	2	2	3	4	5	4	2	4	2	4	2	3	3	4	4	3	4	3	4	Instal·lacions Elèctriques i Automàtiques	4	3	4	4	4	4	4	4	4	5	4	5	4	4
2	1973	Yes	Yes	4	4	2	4	2	4	3	4	3	4	4	5	4	4	4	5	4	3	3	4	1	4	1	2	2	3	4	4	3	3	3	Desenvolupament d'Aplicacions Multiplataforma	5	2	3	4	4	4	4	4	3	5	4	5	4	4
2	1998	Yes	Yes	4	3	3	4	1	3	4	5	2	2	2	4	4	5	3	4	4	4	3	2	3	5	2	4	4	4	3	4	5	2	3	Administració de Yesstemes Informàtics en Xarxa (Ciberseguretat)	5	4	2	4	2	2	5	4	2	3	2	4	4	3
2	2003	No		2	2	4	2	1	2	4	2	1	3	5	3	3	3	3	3	5	2	1	2	1	5	1	2	4	1	1	4	3	1	3	Instal·lacions Elèctriques i Automàtiques	1	2	1	2	1	1	2	2	1	4	4	1	1	1
1	2002	No		5	2	3	4	3	4	4	4	4	5	5	5	4	3	5	5	5	4	3	4	3	5	5	4	2	3	3	5	4	3	5	Atenció a Persones en Yestuació de Dependència	4	4	3	4	2	4	4	5	3	5	5	4	5	3
1	2002	No		5	5	5	5	5	5	5	5	5	5	5	5	5	5	5	5	5	5	5	4	3	4	3	1	4	3	5	3	3	3	4	Atenció a Persones en Yestuació de Dependència	5	5	5	5	5	5	4	5	5	5	5	5	5	5
1	2002	Yes	No	3	4	4	3	3	4	4	5	4	5	2	4	3	1	5	5	5	4	5	5	2	5	4	4	2	2	5	4	4	3	4	Atenció a Persones en Yestuació de Dependència	4	4	3	2	3	4	4	4	4	2	3	4	4	4
1	2003	Yes	Yes	5	3	4	4	2	4	5	3	4	5	4	5	5	5	4	5	5	4	5	2	3	3	4	2	4	5	2	3	4	2	4	Atenció a Persones en Yestuació de Dependència	5	3	4	4	3	3	2	4	3	5	5	4	5	4
1	2001	Yes	No	2	4	3	4	4	4	4	4	4	4	2	4	4	4	4	4	5	4	2	4	3	2	2	1	3	3	3	3	4	2	3	Atenció a Persones en Yestuació de Dependència	4	4	3	4	2	4	3	4	4	5	2	4	5	4
1	2003	Yes	Yes	2	4	4	2	4	2	4	2	4	4	4	4	4	4	4	4	4	4	4	2	4	4	4	4	4	4	2	4	4	4	4	Atenció a Persones en Yestuació de Dependència	4	3	4	4	5	5	4	5	5	4	4	5	5	3
1	2003	Yes	Yes	5	2	2	5	3	4	5	5	3	4	5	5	5	5	4	5	5	5	4	2	2	4	2	1	4	2	4	4	4	3	5	Atenció a Persones en Yestuació de Dependència	5	4	4	4	3	4	3	5	4	4	4	4	4	5
1	2003	No		4	5	5	4	2	2	3	4	3	5	4	5	5	3	5	4	5	3	3	3	4	4	5	3	5	4	3	4	4	4	4	Atenció a Persones en Yestuació de Dependència	2	3	2	3	2	2	3	2	2	3	3	4	5	2
1	2002	No		4	4	4	5	4	4	3	5	4	4	3	5	5	4	4	4	5	5	3	4	4	4	4	2	4	3	4	4	3	5	5	Atenció a Persones en Yestuació de Dependència	5	4	3	5	4	4	3	5	3	5	5	5	4	4
1	2003	Yes	No	4	3	2	3	2	3	1	1	2	5	5	5	5	5	4	2	2	4	1	4	3	5	3	2	5	5	1	4	5	5	5	Atenció a Persones en Yestuació de Dependència	1	3	2	2	1	4	2	5	2	5	5	2	4	4
2	1979	Yes	Yes	3	4	4	4	2	4	4	4	4	5	4	5	5	5	4	4	5	4	4	3	4	5	4	4	5	4	2	5	3	4	4	Instal·lacions Elèctriques i Automàtiques	3	4	4	3	3	2	2	3	4	5	4	5	5	4
2	1999	Yes	Yes	5	5	3	5	5	2	1	5	5	4	5	3	1	1	5	3	1	3	4	1	5	5	5	3	5	1	5	5	5	1	1	Administració de Yesstemes Informàtics en Xarxa (Ciberseguretat)	5	5	3	5	4	5	1	5	5	3	2	1	5	5
1	2000	Yes	No	4	5	5	5	4	5	5	4	5	5	5	5	5	5	5	5	5	5	5	4	4	5	4	3	4	5	4	4	4	5	5	Administració de Yesstemes Informàtics en Xarxa (Ciberseguretat)	4	2	3	4	3	5	2	4	4	5	5	5	5	4
2	2001	Yes	No	5	4	5	5	4	5	3	5	4	4	5	5	5	3	5	5	5	4	5	4	3	5	3	2	3	5	4	4	3	3	5	Administració de Yesstemes Informàtics en Xarxa (Ciberseguretat)	5	3	4	5	3	5	2	5	3	4	5	4	3	3
2	2000	Yes	No	4	3	4	4	4	4	3	5	5	4	3	4	4	5	5	4	4	5	4	4	3	4	3	1	4	4	4	4	3	1	2	Desenvolupament d'Aplicacions Multiplataforma	5	3	5	4	4	5	2	5	4	4	3	4	5	4
2	2000	Yes	No	5	2	3	2	2	3	2	2	3	4	3	2	3	3	2	3	4	2	2	4	2	5	3	1	2	3	5	1	4	5	1	Desenvolupament d'Aplicacions Multiplataforma	5	3	2	2	4	4	4	4	2	3	4	4	4	4
1	2002	Yes	Yes	3	5	5	4	4	4	5	5	5	5	5	5	5	5	5	5	5	5	5	4	4	5	5	4	5	4	4	5	5	5	5	Atenció a Persones en Yestuació de Dependència	4	4	4	4	4	4	2	4	4	5	4	4	4	5
1	2001	No		1	2	4	3	3	2	2	4	3	4	5	4	5	4	3	5	3	4	2	4	2	4	3	1	2	4	2	3	4	4	4	Integració Social	1	2	2	2	2	2	2	2	2	5	4	4	5	5
2	2001	No		4	2	4	3	5	4	2	4	5	5	5	5	5	4	2	5	5	3	1	5	2	5	1	1	1	3	5	4	5	5	4	Integració Social	1	2	4	2	3	4	3	4	4	5	5	4	4	3
1	2001	Yes	No	4	3	2	4	4	4	4	4	3	5	4	4	5	5	5	5	5	4	2	4	4	5	5	3	3	3	4	4	4	3	4	Integració Social	4	3	2	2	2	4	2	4	2	5	4	4	3	5
3	1968	Yes	No																																	5	4	4	5	5	5	5	5	4	5	5	5	5	5
1	2001	Yes	No	4	5	4	2	1	3	1	3	4	3	4	2	4	4	4	5	5	4	5	1	4	5	5	1	3	1	2	5	4	2	5	Integració Social	4	4	4	4	1	3	4	4	4	4	4	4	5	5
2	2001	No		5	4	5	4	5	5	2	5	4	5	4	4	5	5	2	4	5	3	5	2	4	4	4	2	4	4	2	4	4	3	1	Integració Social	5	3	4	4	4	4	4	4	4	2	2	2	5	3
1	1991	Yes	Yes	4	5	4	4	4	4	5	5	4	2	2	3	3	3	5	3	4	4	4	4	5	5	5	5	5	5	5	3	4	4	5	Integració Social	4	5	5	4	2	4	5	4	4	3	2	4	4	4
1	2000	Yes	Yes	4	5	4	4	5	5	5	5	4	5	5	5	5	5	5	5	5	5	4	4	5	5	4	4	5	4	3	5	5	4	5	Integració Social	4	4	3	4	3	4	5	4	4	4	3	4	4	4
1	1986	Yes	Yes	5	4	4	5	4	5	4	5	4	5	5	4	5	5	5	5	5	4	4	4	4	5	5	5	5	2	5	5	5	4	4	Integració Social	4	4	4	4	4	4	4	4	4	4	4	4	4	4
2	2000	Yes	Yes	4	2	3	5	4	4	4	4	3	5	4	5	5	5	5	4	5	5	5	3	3	5	4	4	4	4	5	2	2	4	5	Integració Social	4	4	3	5	4	4	5	4	3	4	2	5	5	2
2	1995	Yes	Yes	4	4	3	4	3	4	4	4	4	5	5	5	4	5	5	5	5	4	3	4	3	4	4	3	4	4	4	4	4	3	4	Integració Social	4	3	4	5	3	4	4	4	3	5	5	5	4	5
1	1988	Yes	No	4	3	3	4	4	5	5	4	4	5	5	4	5	4	5	5	5	4	2	4	5	5	2	5	4	2	4	2	5	5	5	Integració Social	4	4	2	4	2	4	5	4	3	5	5	4	4	2
2	2000	Yes	Yes	4	2	5	4	4	4	5	5	3	2	5	4	4	4	2	3	5	2	4	1	1	5	4	1	2	1	1	3	4	2	1	Integració Social	5	2	4	4	4	5	2	5	4	4	3	1	2
2	1997	Yes	Yes	2	2	3	3	1	2	2	3	2	4	3	5	3	3	3	3	3	2	2	2	3	5	3	4	4	3	4	3	2	3	3	Integració Social	1	2	2	1	2	1	5	1	2	4	3	3	4	2
1	1997	Yes	Yes	4	4	3	4	4	4	4	4	4	5	5	5	4	5	5	5	5	5	5	4	3	5	4	3	5	4	4	4	5	3	5	Integració Social	5	5	4	4	4	4	4	5	4	5	5	5	4	5
1	1999	Yes	No	5	2	2	4	3	3	3	4	3	5	5	4	5	5	3	5	5	4	2	5	3	5	4	5	4	5	4	3	5	5	5	Integració Social	5	3	3	4	3	4	4	4	3	5	5	5	5	5
1	1986	Yes	No	3	4	3	2	2	4	5	1	3	5	5	5	5	5	5	5	5	5	5	1	5	5	5	5	4	4	2	5	5	5	5	Atenció a Persones en Yestuació de Dependència	1	4	3	4	4	2	5	4	4	5	5	5	4	5
2	2000	No		3	1	2	4	1	3	2	3	2	4	4	2	2	2	3	3	3	2	1	3	2	5	3	3	4	1	4	3	4	2	3	Desenvolupament d'Aplicacions Multiplataforma	2	2	2	2	2	3	2	4	3	5	3	3	3	2
1	2001	No		4	4	4	1	4	4	5	4	4	4	5	4	5	3	5	5	5	4	3	2	4	5	5	3	3	5	2	3	5	5	5	Integració Social	3	2	2	4	3	4	5	5	3	5	5	5	4	5
1	2003	No		4	4	2	4	2	4	2	4	4	4	4	3	3	1	2	2	2	4	4	4	3	5	3	2	5	2	4	3	5	5	5	Atenció a Persones en Yestuació de Dependència	4	3	2	4	2	5	3	5	3	4	4	3	3	2
1	2001	Yes	Yes	5	4	4	4	5	4	2	5	2	4	5	5	4	4	4	4	5	4	1	3	2	4	3	4	4	4	3	3	3	3	3	Atenció a Persones en Yestuació de Dependència	5	4	4	5	3	5	3	5	3	5	5	3	4	4
1	2001	Yes	No	3	3	2	4	2	4	2	4	3	5	5	4	4	5	4	5	5	4	3	4	2	4	4	3	2	4	5	3	3	3	3	Integració Social	3	2	4	4	3	4	4	4	4	5	4	5	4	5
1	2001	Yes	No	4	5	3	5	2	4	1	5	4	4	4	4	3	3	4	5	5	5	3	3	1	2	2	2	1	1	5	1	1	1	4	Atenció a Persones en Yestuació de Dependència	5	5	4	5	4	3	2	5	5	5	5	5	5	5
1	1975	Yes	No	5	4	4	4	5	4	5	4	4	4	5	5	5	4	5	5	5	5	5	4	5	5	4	4	5	4	5	5	1	3	4	Desenvolupament d'Aplicacions Multiplataforma	5	3	4	4	5	4	2	4	4	5	4	5	5	4
1	2000	Yes	No	4	4	5	3	3	4	2	4	4	4	4	4	5	3	5	4	4	5	5	3	4	5	4	5	4	4	4	4	4	2	5	Integració Social	5	4	4	5	4	4	4	4	4	4	3	4	5	3
1	1975	Yes	Yes	3	4	3	4	4	4	2	4	3	5	5	4	4	4	4	4	4	4	4	4	2	4	2	2	2	3	4	4	3	2	2	Integració Social	4	3	2	4	4	4	4	4	4	5	5	5	5	4
1	1977	Yes	Yes	5	5	4	5	4	2	4	2	4	5	4	5	5	5	5	5	5	5	4	5	4	5	5	4	5	5	5	5	4	1	5	Integració Social	4	4	4	4	5	4	2	5	2	5	2	5	5	5
1	1992	Yes	No	1	2	2	1	2	1	3	2	2	4	4	4	4	3	4	5	5	4	4	4	3	4	2	2	4	4	4	5	4	4	4	Integració Social	3	4	2	4	3	4	4	3	4	4	3	4	4	4
1	1999	Yes	Yes	2	2	3	2	3	3	3	2	3	5	5	5	5	4	5	5	5	5	1	2	1	5	4	2	4	4	1	5	4	3	5	Integració Social	2	1	4	2	3	3	5	2	3	5	5	5	5	5
1	2001	Yes	Yes	3	2	5	2	2	3	2	2	3	4	4	4	3	4	5	5	5	4	4	3	1	5	2	5	3	4	2	3	4	5	2	Integració Social	4	4	3	4	3	4	3	5	3	5	4	5	3	3
1	2000	Yes	No	5	5	2	4	4	5	5	5	4	5	4	5	5	4	5	5	5	5	3	4	4	5	1	1	4	3	4	3	4	3	4	Integració Social	5	3	2	3	3	4	5	4	4	5	5	5	4	4
1	1964	Yes	Yes	5	5	3	5	5	4	5	4	3	5	5	5	5	3	5	5	5	5	5	4	5	5	5	4	5	5	4	5	5	4	5	Integració Social	4	5	4	4	5	4	5	4	4	5	3	5	3	3
1	1999	Yes	Yes	4	3	2	1	4	1	2	3	4	5	1	2	5	5	5	5	5	3	1	2	4	5	4	5	5	3	3	4	4	5	5	Integració Social	2	2	2	2	4	4	3	4	4	2	3	4	4	4
1	1997	Yes	Yes	5	2	2	4	2	5	5	5	2	5	2	4	4	4	4	4	5	4	5	3	3	5	2	3	1	1	4	4	3	1	5	Integració Social	5	3	4	4	3	5	5	4	4	5	4	5	5	5
1	1977	Yes	No	3	4	4	4	3	4	4	3	4	4	4	4	4	4	4	5	5	4	3	3	4	4	4	3	4	4	4	4	4	4	4	Integració Social	4	3	4	4	4	4	4	3	4	4	5	5	4	5
1	1999	Yes	Yes	5	2	2	4	3	4	4	4	2	5	5	5	4	5	4	5	5	5	3	4	4	5	4	4	4	4	3	2	4	5	5	Integració Social	4	4	4	5	3	4	5	5	3	5	5	5	5	4
2	1999	Yes	No	4	4	3	4	5	4	2	4	4	4	4	3	3	4	4	4	4	4	3	4	3	3	2	2	4	3	2	3	4	4	3	Desenvolupament d'Aplicacions Multiplataforma	4	4	4	4	4	4	3	4	4	5	4	5	4	4
2	1993	Yes	No	5	4	4	4	4	4	4	5	4	5	5	4	4	4	5	5	5	5	4	4	5	5	4	4	5	3	5	4	4	4	4	Desenvolupament d'Aplicacions Web	4	4	4	4	4	4	4	4	4	5	5	5	5	5
2	1979	Yes	No	4	2	2	5	3	4	3	5	2	4	4	5	4	5	5	4	5	4	5	4	4	5	3	4	5	5	4	4	4	4	5	Administració de Yesstemes Informàtics en Xarxa	5	5	4	5	4	4	2	5	4	5	5	5	1	3
2	2000	Yes	Yes	4	2	2	3	4	4	5	5	4	5	5	5	5	4	2	4	5	4	2	4	1	2	5	1	1	3	5	5	4	2	3	Administració de Yesstemes Informàtics en Xarxa	5	5	4	5	3	4	2	5	3	5	5	5	5	3
3	1991	Yes	No	5	2	2	4	2	4	5	4	2																								3	3	3	3	3	3	3	3	3	3	3	3	3	2
1	1997	Yes	Yes	4	2	3	3	3	4	3	4	3	5	4	5	5	5	5	5	5	4	2	4	1	4	4	3	3	3	2	4	4	2	5	Atenció a Persones en Yestuació de Dependència	4	2	2	2	3	3	2	3	3	3	3	4	5	2
1	1998	Yes	No	5	4	4	5	3	4	5	5	4	5	5	5	5	4	5	4	5	5	5	4	4	5	5	3	2	5	4	5	5	2	5	Atenció a Persones en Yestuació de Dependència	4	3	4	4	3	4	5	4	3	5	5	5	3	4
1	2002	Yes	Yes	1	2	3	1	2	3	2	3	3	5	5	5	5	5	5	5	5	4	4	2	3	4	4	4	3	3	3	3	4	3	4	Atenció a Persones en Yestuació de Dependència	1	2	3	2	3	3	2	4	4	2	3	4	5	5
1	2003	Yes	No	5	2	2	1	3	3	3	1	3	5	5	3	3	4	4	4	5	3	3	1	4	5	5	3	3	3	2	4	3	3	4	Atenció a Persones en Yestuació de Dependència	5	3	3	1	2	3	4	1	3	4	3	4	4	4
1	1972	Yes	No	4	2	2	3	2	4	3	2	2	5	5	4	4	5	5	5	5	5	5	5	2	2	4	4	3	4	2	4	4	5	5	Atenció a Persones en Yestuació de Dependència	2	4	4	1	3	2	4	2	4	5	4	5	4	4
1	1999	Yes	Yes	1	4	3	5	4	4	4	5	4	5	3	5	5	4	5	5	5	5	2	3	5	5	3	2	5	1	4	4	3	1	4	Atenció a Persones en Yestuació de Dependència	1	4	4	3	3	3	3	3	4	5	5	5	5	3
1	2003	No		1	2	2	4	2	3	2	4	2	5	4	3	5	5	5	5	5	2	2	4	2	4	3	3	5	3	4	2	2	1	5	Atenció a Persones en Yestuació de Dependència	2	3	2	4	2	4	2	5	3	5	3	4	4	4
1	2003	Yes	No	5	5	5	5	5	5	5	5	5	4	5	5	5	5	5	5	5	5	5	4	3	5	5	5	3	1	3	3	1	1	3	Atenció a Persones en Yestuació de Dependència	5	5	5	5	5	5	5	5	5	2	3	4	5	5
1	2003	No		3	3	2	4	2	4	4	4	3	2	3	2	3	1	4	3	5	4	2	2	1	4	2	1	1	1	4	5	3	1	4	Atenció a Persones en Yestuació de Dependència	3	4	3	2	3	3	4	2	3	2	3	2	3	1
1	2003	No		5	5	4	5	5	5	4	5	2	5	5	5	5	4	5	5	5	5	5	4	5	5	5	4	5	4	3	5	5	4	5	Atenció a Persones en Yestuació de Dependència	5	4	4	5	4	5	4	5	4	5	5	5	5	5
1	2003	No		5	5	4	5	4	5	5	5	5	5	4	5	4	2	4	4	5	5	5	5	2	5	4	1	2	2	4	5	5	4	5	Atenció a Persones en Yestuació de Dependència	5	5	4	5	3	4	5	5	5	4	4	5	4	3
1	2003	No		5	2	2	4	4	4	2	5	2	4	5	3	2	3	5	4	5	4	2	1	3	3	1	2	2	2	2	2	2	1	2	Atenció a Persones en Yestuació de Dependència	2	3	1	4	1	1	2	4	2	4	5	4	3	3
2	2003	Yes	No	5	3	2	4	4	4	3	5	3	5	4	5	3	3	5	4	5	3	5	3	2	4	4	3	2	4	4	3	4	3	4	Atenció a Persones en Yestuació de Dependència	5	3	4	3	3	4	3	4	3	5	5	4	4	3
1	2003	Yes	Yes	4	3	3	4	4	4	5	4	2	3	2	2	4	3	3	3	4	4	3	4	3	3	2	2	3	2	4	3	3	2	3	Atenció a Persones en Yestuació de Dependència	3	4	4	4	3	4	4	4	3	4	2	4	4	5
1	2003	Yes	No	2	3	4	3	4	2	2	3	2	5	4	5	5	5	5	4	5	3	2	3	4	5	4	5	4	4	4	4	5	3	5	Atenció a Persones en Yestuació de Dependència	2	3	4	4	3	2	2	3	3	5	4	5	5	4
2	2001	Yes	Yes	5	4	4	4	3	4	4	5	4	4	4	3	3	4	3	3	2	4	5	4	3	5	4	3	5	2	4	3	4	3	4	Administració de Yesstemes Informàtics en Xarxa	4	4	4	2	4	4	3	4	4	4	4	4	4	4
2	1994	Yes	Yes	2	2	1	4	2	4	2	4	2	3	4	3	3	3	2	3	4	2	2	3	3	4	3	2	2	3	3	3	3	1	3	Desenvolupament d'Aplicacions Web	4	2	2	3	2	4	2	4	2	2	3	2	2	3
1	2001	Yes	Yes	2	5	5	5	4	5	4	4	5	5	5	5	5	5	5	5	5	5	5	4	5	5	4	3	5	5	4	5	5	5	5	Integració Social	2	4	5	5	5	5	5	5	4	5	5	5	5	5
1	1975	Yes	Yes	4	4	5	4	5	5	2	4	4	2	4	5	4	5	5	4	4	4	5	4	5	4	2	2	5	2	4	4	5	3	5	Integració Social	4	2	4	5	2	5	2	5	3	4	5	5	5	5
1	2001	Yes	No	1	5	4	4	4	5	5	5	5	5	5	5	5	5	5	5	5	5	5	4	5	5	5	5	5	5	4	5	5	5	5	Integració Social	1	4	2	5	4	5	5	5	5	5	5	5	5	5
1	2001	No		4	4	2	5	4	5	4	5	4	4	5	5	5	5	5	4	5	4	5	4	2	5	4	2	2	4	4	4	4	4	5	Integració Social	5	3	3	5	3	5	4	5	3	3	4	4	5	5
1	2000	Yes	Yes	4	5	4	4	5	5	4	5	4	5	5	5	5	5	5	5	5	5	5	4	3	5	4	1	5	2	5	4	5	2	5	Integració Social	4	3	5	4	5	5	3	4	4	4	4	4	4	5
1	2000	Yes	Yes	4	3	4	4	4	4	2	4	4	5	4	3	4	5	4	4	5	4	3	4	2	5	3	2	5	4	3	4	5	5	5	Integració Social	3	4	3	4	3	4	4	4	4	5	5	4	4	5
1	2001	Yes	Yes	4	5	4	4	4	4	4	4	3	5	4	5	3	4	4	4	4	4	4	2	5	5	5	3	4	4	3	5	4	3	4	Integració Social	4	4	4	4	4	4	4	4	3	4	4	4	4	4
3	1999	Yes	Yes	1	2	4	4	5	4	3	4	4	4	5	4	3	4	4	3	5	4	4	4	5	5	1	2	3	1	4	5	4	2	4	Integració Social	4	1	4	4	4	4	4	5	3	5	5	5	3	2
1	2001	Yes	No	5	5	2	5	3	5	5	5	4	4	4	3	3	5	4	5	2	4	5	4	4	4	2	4	5	1	4	5	4	4	4	Integració Social	5	5	3	5	2	4	5	5	5	5	4	5	4	4
2	1997	Yes	Yes	4	3	4	4	3	4	2	4	4	5	5	5	5	4	5	5	5	5	5	3	3	4	2	4	5	3	4	4	3	4	4	Integració Social	4	4	4	4	3	4	2	5	4	5	4	5	5	4
2	2002	Yes	No	3	2	3	4	4	3	4	4	3	5	5	4	3	4	2	5	5	4	3	4	4	5	4	3	4	3	4	2	4	3	2	Yesstemes Microinformàtics i Xarxes	2	3	4	4	4	3	4	4	4	4	4	4	4	3
2	2002	No		5	3	4	4	5	5	3	5	4	5	4	5	5	4	4	5	5	4	4	5	3	5	4	3	4	5	5	5	5	4	5	Yesstemes Microinformàtics i Xarxes	5	4	3	4	4	5	4	4	4	5	5	5	4	4
2	2002	No		5	3	4	5	4	4	4	5	4	5	5	4	5	5	5	4	5	4	5	4	4	5	2	4	3	4	5	4	4	2	5	Yesstemes Microinformàtics i Xarxes	5	5	4	5	3	5	3	4	3	5	5	4	5	4
2	2001	Yes	No	5	5	3	5	5	5	4	5	4	3	4	5	5	4	4	4	5	5	4	3	4	5	1	2	4	4	5	5	4	2	3	Instal·lacions Elèctriques i Automàtiques	5	3	2	5	5	5	5	5	3	5	5	3	5	4
2	2003	No		4	2	4	4	3	4	4	5	4	4	5	4	4	2	4	3	5	2	4	2	2	2	1	2	2	3	5	4	2	3	4	Instal·lacions Elèctriques i Automàtiques	5	4	4	4	1	5	1	4	5	5	1	5	5	1
2	2001	Yes	Yes	5	5	5	5	5	4	5	5	5	5	5	5	5	4	4	5	5	5	5	4	2	5	3	1	4	5	4	5	5	2	4	Desenvolupament d'Aplicacions Multiplataforma	5	5	5	5	5	4	3	5	4	5	5	5	4	4
1	1997	Yes	No	3	4	4	4	4	5	3	4	5	4	4	5	5	4	5	5	5	5	4	4	5	5	5	5	5	5	2	4	5	3	4	Desenvolupament d'Aplicacions Multiplataforma	4	3	4	3	4	4	2	4	4	4	2	5	5	3
2	2002	No		1	4	4	3	3	3	3	3	4	4	4	5	3	2	3	4	5	3	3	2	3	3	4	3	3	4	3	3	3	3	4	Atenció a Persones en Yestuació de Dependència	2	3	3	3	3	2	2	4	3	5	5	5	4	3
1	2001	Yes	No	5	2	3	4	2	4	5	4	4	5	4	3	5	5	3	4	5	5	2	4	2	4	4	3	5	4	3	4	4	5	5	Atenció a Persones en Yestuació de Dependència	4	3	3	4	3	5	5	4	3	5	2	4	4	4
1	2002	Yes	No	4	3	4	5	5	4	3	4	4	5	4	5	5	4	5	5	4	4	5	4	3	5	2	3	3	3	4	4	3	4	5	Atenció a Persones en Yestuació de Dependència	4	3	4	4	3	4	4	4	3	5	4	4	3	2
1	2002	Yes	No	5	4	3	4	1	4	4	5	4	4	5	4	5	4	1	4	5	4	2	2	3	3	2	1	5	4	4	1	5	2	3	Atenció a Persones en Yestuació de Dependència	4	4	3	4	3	4	5	4	4	4	4	3	5	4
1	2003	No		2	4	3	5	1	3	2	4	3	2	2	1	2	2	3	4	5	3	1	3	2	2	2	1	2	3	1	4	4	4	4	Atenció a Persones en Yestuació de Dependència	2	2	3	4	3	3	4	3	3	4	2	3	3	4
1	2003	Yes	No	3	2	3	4	4	4	4	5	3	4	5	4	4	5	4	4	5	3	3	4	4	5	3	4	4	3	4	3	3	2	2	Atenció a Persones en Yestuació de Dependència	4	4	5	4	4	3	4	3	4	5	5	4	5	5
2	2001	Yes	Yes	4	4	4	4	5	4	4	3	4	5	4	4	3	5	5	3	4	5	3	2	4	3	3	4	4	3	4	4	5	5	5	Instal·lacions Elèctriques i Automàtiques	5	3	3	4	4	4	4	3	4	3	3	4	3	5
2	1997	Yes	No	4	3	4	3	4	4	3	5	3	5	4	4	4	4	5	5	5	5	3	5	3	5	4	4	4	4	4	5	4	3	4	Administració de Yesstemes Informàtics en Xarxa	4	4	3	2	3	4	2	4	3	3	4	4	4	2
1	2003	No		5	5	3	5	5	4	1	5	5	5	4	3	5	4	1	4	5	5	4	2	3	4	1	1	3	2	1	3	1	4	5	Instal·lacions Elèctriques i Automàtiques	5	5	4	5	1	4	3	5	5	5	5	3	3	5
2	1999	Yes	Yes	5	3	4	4	4	4	4	3	3	5	4	4	2	3	3	4	4	4	3	4	3	4	1	3	4	3	4	2	3	4	3	Instal·lacions Elèctriques i Automàtiques	5	2	3	5	1	3	2	5	2	3	3	3	3	2
2	1999	Yes	No	3	2	2	4	3	4	2	3	3	4	4	3	4	2	4	5	4	2	3	3	3	3	3	2	4	3	2	2	2	3	3	Instal·lacions Elèctriques i Automàtiques	4	2	3	4	3	4	4	4	3	5	5	4	4	3
2	2003	No		5	3	2	5	3	4	2	5	3	4	2	3	3	1	3	4	5	4	2	5	1	4	1	1	1	3	3	1	3	1	3	Instal·lacions Elèctriques i Automàtiques	5	3	2	5	2	5	2	5	3	4	3	3	2	2
2	2001	Yes	No	1	3	3	4	2	4	4	4	3	5	2	5	5	4	4	5	5	5	4	4	2	5	3	1	2	5	4	2	4	1	2	Administració de Yesstemes Informàtics en Xarxa	4	3	2	2	3	3	4	3	3	5	3	4	4	3
2	2000	Yes	No	5	4	4	4	3	4	4	5	4	4	3	4	3	4	4	5	4	4	4	5	4	3	4	3	4	4	4	3	4	4	4	Administració de Yesstemes Informàtics en Xarxa (Ciberseguretat)	5	3	4	4	4	4	4	3	4	4	4	4	4	4
1	2003	Yes	Yes	5	4	4	5	5	3	5	5	5	5	4	4	5	4	5	5	5	5	5	5	3	5	2	5	5	5	4	5	5	3	5	Atenció a Persones en Yestuació de Dependència	4	3	3	5	5	3	4	5	5	4	4	4	4	3
1	2003	Yes	No	4	4	2	4	4	4	2	4	2	5	5	5	5	4	5	5	5	5	5	4	3	5	2	5	5	3	2	5	2	3	3	Atenció a Persones en Yestuació de Dependència	4	3	4	4	5	5	4	5	4	5	5	4	5	5
1	2003	Yes	Yes	4	4	4	4	5	5	5	5	4	5	4	5	5	5	5	5	5	5	5	5	2	5	5	2	5	4	5	4	4	2	4	Atenció a Persones en Yestuació de Dependència	5	3	4	4	4	5	5	5	3	5	5	4	4	5
2	2002	Yes	No	5	4	4	5	3	5	2	5	4	2	4	4	4	3	3	3	4	4	3	4	2	4	1	2	2	2	4	2	2	2	3	Cures Auxiliars d'Infermeria + Atenció a persones en Yestuació de dependència	5	4	4	5	3	5	4	5	4	3	3	3	4	2
1	2002	No		2	2	3	4	3	4	2	4	2	4	4	4	4	5	4	5	5	3	2	4	3	4	4	3	4	4	4	3	4	2	4	Cures Auxiliars d'Infermeria + Atenció a persones en Yestuació de dependència	2	3	4	4	4	4	3	4	4	4	4	4	4	3
1	1967	Yes	Yes	4	3	3	3	4	4	3	4	5	5	5	4	4	3	4	4	5	4	4	5	2	3	2	3	3	4	5	3	3	3	3	Cures Auxiliars d'Infermeria + Atenció a persones en Yestuació de dependència	3	3	2	2	3	3	4	4	4	2	4	2	2	2
2	2002	Yes	No	4	2	2	2	1	5	5	5	2	5	5	2	1	1	2	5	5	4	1	2	2	2	2	2	2	2	4	2	2	2	2	Cures Auxiliars d'Infermeria + Atenció a persones en Yestuació de dependència	2	4	3	5	1	5	4	5	4	2	4	3	3	4
1	2002	Yes	No	1	1	1	5	1	1	5	5	5	5	5	5	2	2	5	5	5	5	5	4	1	5	1	5	5	1	4	2	2	1	5	Cures Auxiliars d'Infermeria	4	2	5	4	4	4	5	5	5	5	5	5	5	5
1	1965	Yes	Yes	4	4	4	4	4	4	2	4	4	5	5	5	4	4	4	5	5	4	2	4	2	5	2	2	4	4	4	5	5	4	5	Cures Auxiliars d'Infermeria	5	4	4	4	4	4	4	4	4	5	5	5	4	2
1	1990	Yes	Yes	5	4	4	5	2	5	4	5	5	5	5	5	5	4	4	5	5	5	5	4	2	5	4	2	4	4	5	4	3	1	3	Cures Auxiliars d'Infermeria	5	5	4	5	4	5	5	5	5	5	5	5	5	5
2	2002	Yes	No	4	3	3	4	5	4	4	4	4	3	2	3	4	3	4	5	5	4	2	3	3	5	4	2	3	4	4	3	4	3	2	Cures Auxiliars d'Infermeria	5	3	3	4	4	4	4	4	4	4	4	3	4	4
1	2003	No		4	3	2	4	2	3	1	3	2	5	5	5	5	5	5	5	5	2	3	4	3	5	2	5	3	2	4	5	3	3	5	Cures Auxiliars d'Infermeria	1	2	3	4	5	4	3	4	3	5	5	5	5	5
1	2002	Yes	No	5	2	2	4	2	2	2	4	2	4	5	4	2	2	2	3	2	3	5	4	2	5	3	3	3	3	4	5	2	2	4	Cures Auxiliars d'Infermeria	5	2	4	5	5	5	5	5	4	5	5	5	4	5
2	1988	Yes	No	4	4	4	4	4	4	5	4	4	5	4	4	4	3	4	4	5	4	4	4	3	5	3	2	3	3	4	5	5	3	4	Desenvolupament d'Aplicacions Web	4	4	4	4	3	3	4	4	4	4	4	4	4	4
1	1994	Yes	Yes	4	4	3	2	3	4	4	4	4	4	4	4	4	4	5	5	5	4	3	4	4	4	4	3	4	4	4	4	4	4	4	Integració Social	4	4	4	4	3	4	3	4	4	5	4	4	4	4
1	2001	Yes	Yes	4	4	2	4	5	4	3	4	2	5	4	5	5	4	5	4	5	3	1	2	5	5	3	3	5	4	4	4	5	5	5	Integració Social	2	2	5	3	5	4	4	3	2	5	5	5	5	5
1	1963	Yes	Yes	4	4	3	4	4	4	4	5	4	5	4	4	4	3	3	3	4	4	4	4	3	2	4	3	3	3	5	4	4	4	4	Integració Social	4	3	3	4	4	4	4	4	4	4	4	5	3	4
1	1999	Yes	No	3	3	2	3	2	2	2	4	3	4	3	4	5	4	4	5	5	5	4	2	4	5	5	5	5	5	2	4	3	2	4	Integració Social	2	4	3	4	3	4	4	4	3	5	2	5	5	3
1	2000	No		3	4	5	4	3	4	4	4	5	5	4	5	5	5	4	5	5	3	2	4	2	5	4	4	5	3	4	4	4	3	5	Integració Social	4	3	4	4	5	5	5	4	3	4	5	5	3	4
1	2001	Yes	No	4	4	3	5	2	4	3	5	4	5	4	5	5	5	5	5	5	5	5	4	2	5	2	5	4	4	4	2	4	4	5	Integració Social	5	2	3	4	4	4	2	4	4	5	4	4	4	4
2	1998	Yes	Yes	2	4	4	3	3	2	3	3	4	5	5	5	5	5	5	5	5	5	5	2	4	4	4	4	4	4	2	3	5	4	3	Integració Social	5	5	4	5	3	3	5	5	5	4	3	5	5	4
1	1998	Yes	Yes	2	4	4	3	4	3	4	2	4	5	4	5	4	4	4	4	4	4	4	3	4	5	5	5	4	3	3	4	5	5	5	Integració Social	1	3	3	3	1	3	2	1	4	5	4	5	4	4
1	2000	Yes	No	4	2	2	4	2	5	5	2	3	4	2	4	4	3	4	3	4	4	4	4	1	5	2	3	4	2	4	2	3	1	4	Integració Social	4	3	2	4	2	4	3	4	4	4	3	3	4	4
1	2003	Yes	No	1	1	2	1	2	1	2	2	2	4	4	5	4	4	4	4	5	3	3	2	2	5	1	1	5	2	4	5	4	1	5	Atenció a Persones en Yestuació de Dependència	1	4	3	4	2	1	2	3	2	4	2	4	5	4
1	2003	No		4	1	2	3	1	5	2	3	2	2	2	2	2	1	4	3	4	3	1	1	1	2	3	2	4	2	3	3	1	2	2	Atenció a Persones en Yestuació de Dependència	5	3	2	2	2	3	2	4	4	4	4	4	4	3
2	2003	No		3	2	1	4	2	4	2	5	2	3	4	3	2	2	2	4	4	3	2	3	1	3	2	1	2	2	4	2	2	2	3	Atenció a Persones en Yestuació de Dependència	3	2	3	4	3	5	2	4	3	3	4	3	3	2
1	2003	No		5	2	3	4	2	4	4	4	3	4	2	4	4	4	5	5	5	5	5	5	2	5	4	3	5	1	4	4	5	5	4	Atenció a Persones en Yestuació de Dependència	4	2	2	4	2	5	3	5	3	4	3	2	4	2
1	2003	Yes	No	2	2	4	2	2	4	1	4	2	3	2	2	4	4	4	4	5	4	1	2	4	5	2	4	2	4	2	4	3	2	1	Atenció a Persones en Yestuació de Dependència	2	2	3	2	4	4	3	2	2	4	4	3	4	5
1	2003	Yes	Yes	2	4	5	4	3	2	2	4	4	5	5	5	4	4	5	4	5	5	5	3	1	5	4	5	5	5	3	5	5	1	5	Atenció a Persones en Yestuació de Dependència	4	5	5	4	4	4	5	3	4	5	5	5	5	4
1	2002	Yes	No	3	3	5	4	5	3	3	4	4	2	2	2	4	3	5	5	2	5	5	4	4	4	4	4	4	4	3	4	4	5	5	Atenció a Persones en Yestuació de Dependència	4	4	5	4	5	3	3	4	3	4	5	4	5	4
1	2003	Yes	Yes	3	2	2	4	4	3	2	4	2	5	4	5	4	4	5	5	5	4	4	2	4	5	4	4	4	4	2	5	4	4	4	Atenció a Persones en Yestuació de Dependència	4	3	4	4	2	5	3	4	3	5	4	5	5	5
1	2003	Yes	Yes	1	4	2	3	2	3	4	3	2	4	4	3	2	2	2	3	3	2	2	3	2	2	2	2	2	2	3	2	2	2	2	Atenció a Persones en Yestuació de Dependència	1	5	2	5	2	4	5	5	5	5	4	3	3	4
1	2002	No		4	3	2	3	2	3	2	3	3	3	4	3	3	3	3	3	3	4	3	1	2	1	3	2	2	2	1	3	1	2	2	Atenció a Persones en Yestuació de Dependència	4	2	1	3	2	4	2	3	2	3	3	2	2	3
1	2003	No		5	4	4	4	5	4	2	4	3	4	4	4	5	4	4	4	4	4	3	4	3	4	3	2	3	2	4	4	4	3	4	Atenció a Persones en Yestuació de Dependència	5	4	5	4	4	4	3	4	4	4	4	5	5	5
1	2003	Yes	No	4	3	3	5	3	4	3	5	3	4	5	4	4	4	3	5	5	3	3	4	2	2	2	1	2	3	4	4	3	3	4	Atenció a Persones en Yestuació de Dependència	2	2	2	4	3	4	4	4	3	4	5	4	3	5
1	2003	Yes	Yes	4	3	4	4	1	3	3	4	3	5	2	4	3	2	5	4	4	4	2	4	3	4	2	2	2	2	4	3	3	1	2	Atenció a Persones en Yestuació de Dependència	1	2	3	4	1	1	2	2	1	4	4	4	3	2
1	2003	No		4	4	5	4	4	4	3	4	4	5	4	4	5	5	4	4	5	5	4	4	4	4	3	3	4	4	4	4	3	5	4	Atenció a Persones en Yestuació de Dependència	4	4	4	4	4	4	5	4	4	4	4	5	3	4
1	2003	Yes	No	4	2	3	2	3	3	2	3	4	5	5	5	5	5	5	4	5	5	4	3	3	5	3	2	3	3	4	3	4	5	4	Atenció a Persones en Yestuació de Dependència	3	3	2	3	3	3	2	3	4	5	4	4	4	2
1	2001	No		2	3	4	3	2	4	3	4	2	5	4	4	5	4	5	4	5	4	4	3	2	5	5	2	3	2	3	4	4	4	4	Atenció a Persones en Yestuació de Dependència	2	4	3	4	2	4	4	1	5	5	4	5	5	5
1	2002	Yes	No	4	2	3	5	2	4	2	4	2	4	3	3	4	4	5	5	4	4	3	2	2	3	2	1	1	2	2	2	2	1	2	Atenció a Persones en Yestuació de Dependència	2	3	4	2	2	3	2	3	3	4	3	3	3	3
1	1987	Yes	Yes	4	3	4	3	4	2	3	3	3	4	5	4	4	3	4	4	5	5	4	2	3	4	4	3	4	3	3	4	4	5	5	Atenció a Persones en Yestuació de Dependència	3	3	2	4	2	4	3	4	2	2	2	3	5	2
1	2002	Yes	No	4	3	4	5	4	5	5	5	4	2	3	3	4	4	4	4	5	5	2	4	4	4	4	4	5	4	5	4	4	5	5	Atenció a Persones en Yestuació de Dependència	4	3	3	5	3	4	2	5	5	2	2	2	3	2
1	2001	Yes	No	4	2	3	4	3	4	2	4	2	4	3	4	3	2	4	4	5	4	3	5	1	5	3	2	2	2	4	3	4	2	3	Atenció a Persones en Yestuació de Dependència	4	3	3	4	4	4	3	5	3	2	2	4	4	4
1	2003	Yes	Yes	3	3	3	4	4	3	2	3	3	3	3	4		3	4	4	3	3	3	3	3	4	3	3	3	3	2	3	4	4	4	Atenció a Persones en Yestuació de Dependència	4	5	2	3	4	4	3	3	2	3	3	3	3	2
1	2002	No		3	3	3	3	3	3	3	3	3	3	3	3	3	3	3	3	3	3	3	5	3	3	3	3	3	3	3	3	3	3	3	Atenció a Persones en Yestuació de Dependència	5	2	2	4	1	4	1	5	2	5	4	3	2	2
1	2003	No		4	5	5	5	5	5	5	5	4	5	4	5	5	5	5	5	5	5	5	4	5	5	5	5	5	5	4	5	5	5	5	Atenció a Persones en Yestuació de Dependència	5	2	4	4	5	2	5	5	5	5	5	5	5	4
1	2003	No		3	3	2	3	3	4	5	2	3	4	3	3	2	4	3	5	5	3	3	3	3	5	4	3	2	3	3	3	2	3	4	Atenció a Persones en Yestuació de Dependència	4	3	2	4	3	3	2	4	2	4	2	3	2	3
1	2003	No		4	4	4	5	3	4	2	5	3	5	4	5	4	3	4	4	5	5	5	2	3	4	5	5	5	5	3	5	5	5	5	Atenció a Persones en Yestuació de Dependència	5	3	4	4	4	4	3	5	4	4	4	4	4	3
1	2003	No		4	5	4	2	3	3	3	4	4	5	5	5	4	4	5	5	5	5	5	5	1	5	1	5	5	5	4	3	2	5	5	Atenció a Persones en Yestuació de Dependència	3	2	4	2	2	4	5	4	2	5	4	5	5	3
1	2003	No		2	2	2	4	2	4	5	4	2	4	5	4	2		5	5	5	2	2	4	2	2	2	2	2	2	4	5	5	2	4	Atenció a Persones en Yestuació de Dependència	2	2	2	2	4	2	4	4	2	2	4	3	4	5
1	2003	No	Yes	2	3	3	4	3	3	4	5	3	4	2	4	4	5	5	5	5	4	4	3	3	5	4	3	4	4	4	4	4	3	4	Atenció a Persones en Yestuació de Dependència	4	4	3	5	3	3	4	5	3	3	4	5	5	4
1	1996	Yes	Yes	2	2	2	5	1	4	4	5	3	5	5	4	3	3	4	4	5	4	2	3	2	4	2	1	3	1	3	4	3	3	3	Desenvolupament d'Aplicacions Multiplataforma	4	2	2	3	2	3	3	4	3	5	4	4	3	3
1	2002	No		1	3	5	3	2	3	5	4	4	2	3	4	4	4	4	3	4	2	4	3	1	5	1	3	3	4	4	3	3	4	5	Atenció a Persones en Yestuació de Dependència	1	3	3	2	3	2	4	3	3	3	2	3	3	3
1	2002	No		4	3	4	4	4	3	4	4	3	5	5	4	4	4	4	4	5	4	5	4	4	5	4	5	5	3	3	4	5	4	4	Atenció a Persones en Yestuació de Dependència	2	3	3	2	4	4	4	4	3	5	4	4	4	4
1	2003	Yes	No	5	2	3	4	2	4	3	5	2	4	4	3	3	5	4	3	5	4	5	4	4	5	5	5	5	4	5	5	5	1	5	Atenció a Persones en Yestuació de Dependència	5	5	2	5	2	3	4	5	4	4	2	3	3	1
1	2003	No		4	4	3	4	1	4	2	5	3	4	2	2	2	1	2	4	3	2	1	4	4	4	5	5	4	1	4	5	4	3	4	Cures Auxiliars d'Infermeria	5	2	3	4	1	5	5	4	4	5	5	4	3	4
1	2003	No		3	4	4	4	1	4	3	2	4	5	3	4	4	4	3	4	5	4	3	3	2	5	3	2	2	2	3	3	2	2	4	Atenció a Persones en Yestuació de Dependència	4	5	4	4	5	5	5	4	4	5	4	4	4	4
1	2003	No		4	4	4	4	3	4	4	5	5	4	5	5	4	2	2	4	5	5	5	4	2	5	5	2	4	4	4	2	1	4	5	Cures Auxiliars d'Infermeria	4	4	4	4	2	4	3	5	4	2	2	3	5	2
1	2001	Yes	No	3	4	4	4	1	4	4	4	4	5	5	5	4	5	4	5	4	4	5	4	5	5	5	5	5	5	4	2	2	4	4	Atenció a Persones en Yestuació de Dependència	5	3	3	4	2	4	4	4	4	4	4	4	4	3
1	2003	Yes	Yes	5	4	5	5	1	5	1	5	5	5	5	5	4	4	5	5	5	5	5	4	2	3	3	1	5	3	4	1	3	5	5	Atenció a Persones en Yestuació de Dependència	5	5	5	5	3	5	4	5	5	3	5	5	4	2
1	2001	No		5	3	2	5	3	4	5	4	3	5	2	3	4	5	5	5	5	4	2	4	4	2	3	3	4	4	4	3	5	4	5	Atenció a Persones en Yestuació de Dependència	5	4	5	5	3	5	4	5	3	3	4	4	4	4
1	2002	No		1	1	2	2	3	2	2	1	2	5	5	3	4	4	5	4	5	4	3	2	3	4	4	2	2	2	2	3	4	1	2	Atenció a Persones en Yestuació de Dependència	1	2	2	1	2	1	1	2	3	2	3	3	4	3
1	2002	Yes	No	3	4	4	4	4	4	3	4	3	5	5	3	3	4	2	4	5	3	3	4	3	4	3	3	3	4	4	4	2	4	3	Atenció a Persones en Yestuació de Dependència	1	2	3	2	2	4	2	4	3	5	4	4	3	4
1	2002	Yes	No	1	2	5	3	1	1	5	5	5	5	5	3	4	4	5	5	5	4	5	2	5	5	4	3	5	5	4	3	4	5	5	Atenció a Persones en Yestuació de Dependència	1	2	4	5	2	2	2	5	3	5	5	3	2	3
1	2002	No		3	3	3	3	4	4	4	4	3	4	2	3	4	4	3	4	5	4	4	4	3	4	3	3	4	4	4	4	3	3	4	Atenció a Persones en Yestuació de Dependència	5	4	3	4	3	5	4	4	4	3	3	2	4	3
1	2001	Yes	Yes	2	3	3	2	3	4	2	3	2	2	2	1	2	2	1	3	5	2	1	2	3	3	2	4	4	3	3	2	2	3	3	Administració de Yesstemes Informàtics en Xarxa	2	2	2	1	2	2	2	2	1	4	3	2	2	2
1	2001	Yes	No	5	4	3	4	3	4	3	5	3	4	5	5	4	4	3	4	5	4	4	4	1	2	1	1	4	4	4	2	2	1	4	Administració de Yesstemes Informàtics en Xarxa	4	3	4	3	4	4	4	4	4	4	4	4	4	4
1	2000	No		4	2	3	2	3	4	2	3	4	5	5	4	4	3	5	5	5	2	1	4	2	5	4	2	3	3	5	3	5	2	5	Integració Social	4	4	3	3	4	4	3	4	4	5	5	5	4	5
1	1999	Yes	No	5	4	3	4	3	5	4	5	4	4	4	4	4	4	5	4	5	4	3	4	2	5	3	2	4	4	4	3	4	3	2	Integració Social	4	2	3	4	2	4	3	4	4	4	3	4	3	4
1	2003	No		1	3	3	1	3	1	1	2	1	5	5	5	5	2	3	5	5	4	4	4	2	3	3	2	1	4	4	4	3	3	3	Atenció a Persones en Yestuació de Dependència	2	1	2	4	3	3	1	4	2	5	4	4	3	5
1	1997	Yes	Yes	4	3	4	4	2	4	5	4	2	4	2	2	4	2	5	5	5	4	3	4	3	5	3	5	5	4	4	2	3	5	4	Integració Social	1	4	3	4	2	4	4	4	2	3	3	3	3	3
1	2003	No		4	2	2	5	2	4	2	4	3	3	4	4	4	2	4	4	5	4	2	4	2	3	2	2	2	3	4	3	2	1	4	Atenció a Persones en Yestuació de Dependència	5	2	2	4	2	4	2	5	2	4	5	5	5	4
1	2003	No		4	3	2	3	3	4	2	3	3	4	2	3	4	3	4	4	4	3	3	4	2	4	3	2	2	4	4	4	3	2	4	Atenció a Persones en Yestuació de Dependència	4	4	4	4	4	4	1	4	3	4	3	5	5	5
1	2000	Yes	No	2	3	2	4	4	4	2	4	3	5	5	4	4	4	5	5	5	5	4	3	3	5	4	3	2	4	3	3	4	4	4	Integració Social	1	3	3	2	3	4	4	4	3	5	4	5	4	5
1	1982	Yes	Yes	4	4	5	5	4	4	4	5	4	5	5	5	5	4	5	5	5	5	5	3	4	5	4	4	4	4	4	4	4	2	4	Integració Social	4	4	4	4	2	4	4	5	4	5	4	5	5	5
1	2001	Yes	Yes	5	4	3	5	3	4	2	5	4	5	5	5	4	4	3	4	5	5	2	1	3	5	2	3	2	1	3	3	1	3	3	Integració Social	5	3	4	5	4	4	2	4	4	5	5	5	5	4
1	2000	Yes	Yes	4	3	2	4	4	5	2	5	2	3	5	5	4	5	5	5	5	4	4	3	4	5	5	4	5	3	5	5	5	5	4	Integració Social	2	2	2	1	3	4	3	2	2	5	2	4	5	5
1	2002	Yes	Yes	3	3	2	4	2	3	2	4	4	4	2	3	4	3	2	3	4	2	3	3	2	4	4	3	4	2	4	4	3	3	4	Atenció a Persones en Yestuació de Dependència	5	4	5	2	3	5	1	3	5	5	5	5	3	3
1	1999	Yes	Yes	4	3	4	5	4	4	4	4	3	5	5	5	4	5	5	5	5	4	4	4	2	5	2	2	3	4	4	4	5	2	3	Integració Social	5	2	4	4	3	4	3	4	2	5	5	4	3	3
1	2002	No		4	5	2	4	3	5	5	5	4	4	2	5	3	4	4	4	5	5	5	4	3	2	3	1	2	2	4	3	3	5	5	Atenció a Persones en Yestuació de Dependència	4	5	2	5	2	5	4	4	5	4	3	5	5	4
1	2003	No		3	4	4	5	2	4	2	5	2	5	5	4	2	3	2	5	5	5	5	4	1	5	5	5	1	2	4	2	5	1	5	Atenció a Persones en Yestuació de Dependència	4	2	1	1	3	4	2	4	2	5	5	3	3	2
1	2001	Yes	No	4	1	2	4	4	5	4	5	4	4	2	4	4	5	5	4	5	3	4	5	2	5	3	5	4	5	5	5	5	5	5	Integració Social	2	3	2	4	4	4	4	4	4	4	2	4	4	5
1	1987	Yes	Yes	4	4	3	5	5	4	5	5	5	5	5	4	5	5	5	5	5	4	5	4	3	5	3	4	5	5	4	4	5	2	5	Integració Social	5	2	2	4	5	4	5	5	4	5	5	4	4	5
1	2003	No		1	3	4	4	5	1	3	3	4	5	5	5	4	5	4	5	5	5	5	4	4	5	4	5	5	5	4	4	5	5	5	Atenció a Persones en Yestuació de Dependència	2	3	4	4	3	3	2	4	4	5	5	5	5	4
1	2002	Yes	No	4	4	4	4	4	4	3	4	4	4	3	4	3	4	4	3	4	4	4	4	3	3	3	3	4	3	3	3	3	3	3	Atenció a Persones en Yestuació de Dependència	3	2	2	4	3	4	4	4	4	5	5	5	4	4
1	2001	No		3	3	4	4	4	2	3	4	3	5	4	4	5	5	5	5	5	4	2	3	4	5	4	3	4	3	4	3	4	2	4	Integració Social	4	3	2	2	4	4	2	4	4	5	4	5	5	5
1	1999	Yes	Yes	4	3	4	4	2	4	2	3	3	4	5	5	4	4	4	5	5	4	5	4	1	5	2	3	4	4	4	2	4	3	3	Integració Social	2	3	4	2	3	3	2	4	4	5	5	5	5	5
1	2003	No		3	2	2	5	4	3	1	5	3	4	4	4	5	5	3	5	5	5	3	2	3	5	3	5	3	3	2	3	3	2	4	Atenció a Persones en Yestuació de Dependència	4	3	3	4	2	4	3	3	2	4	4	4	4	4
1	1999	Yes	Yes	4	4	4	4	3	4	3	4	3	4	4	3	3	4	3	3	5	3	4	4	2	4	3	4	2	2	4	2	2	2	4	Integració Social	4	2	2	4	2	5	4	4	4	4	4	3	3	3
1	2001	No		4	1	3	2	4	1	1	2	2	5	5	5	4	4	5	5	5	4	2	4	3	1	4	5	5	5	4	5	4	5	3	Integració Social	4	2	2	3	5	4	2	4	3	5	5	5	4	4
1	2003	No		5	2	3	4	5	3	4	3	4	4	3	4	5	4	4	5	5	5	3	5	3	5	4	1	4	4	4	3	5	5	5	Atenció a Persones en Yestuació de Dependència	4	1	2	5	3	4	5	5	2	4	4	5	5	5
1	2001	Yes	Yes	4	4	4	4	5	4	5	4	4	5	5	5	5	5	5	5	5	5	5	4	4	5	5	5	5	5	4	5	5	4	5	Integració Social	5	4	4	4	5	4	4	4	4	5	5	5	5	5
1	2003	No		2	2	2	4	2	4	2	4	1	5	4	4	4	2	4	5	5	2	3	4	4	4	2	1	2	2	4	4	4	3	2	Atenció a Persones en Yestuació de Dependència	1	2	2	4	4	4	5	4	2	4	3	4	4	5
1	1996	Yes	Yes	5	4	4	5	3	5	4	5	4	5	4	4	4	3	3	3	4	4	4	4	2	3	4	3	3	2	4	4	4	2	4	Integració Social	5	2	4	4	2	4	4	5	3	5	5	5	3	2
1	2000	Yes	Yes	5	3	3	4	2	4	2	5	3	3	3	3	3	4	5	5	5	4	2	4	2	4	3	1	2	3	4	2	3	1	4	Atenció a Persones en Yestuació de Dependència	5	4	3	4	2	4	4	5	4	3	3	3	3	3
1	2001	Yes	Yes	5	3	5	5	4	5	2	5	3	5	5	5	4	4	5	5	5	5	4	4	3	5	4	4	5	4	4	5	4	4	5	Integració Social	5	3	3	4	4	5	3	4	4	5	5	5	5	5
1	2001	Yes	No	2	4	4	4	2	4	3	4	3	5	5	5	4	4	4	5	5	4	3	4	3	4	4	2	2	5	2	3	3	2	4	Integració Social	1	3	3	2	3	2	3	4	2	4	4	4	4	4
1	2001	No		3	3	3	4	2	4	3	4	3	3	3	3	4	3	3	3	3	4	3	4	3	4	4	3	4	4	3	4	3	2	3	Integració Social	3	2	2	4	3	4	4	4	4	4	3	4	4	3
1	1991	Yes	Yes	4	4	4	4	4	4	4	4	4	4	4	4	4	4	5	5	4	4	3	4	4	5	3	4	4	3	4	5	4	4	5	Integració Social	4	3	4	4	3	4	4	4	4	4	3	4	4	3
1	1997	Yes	No	3	4	4	5	2	2	5	5	5	5	5	5	5	5	5	5	5	5	3	4	4	5	4	2	5	2	4	4	4	3	4	Integració Social	4	4	4	4	3	5	5	5	4	5	5	4	4	5
1	1996	Yes	Yes	2	4	2	4	2	2	2	4	2	4	4	4	4	5	5	5	5	4	3	3	3	5	5	4	3	5	3	4	4	5	5	Integració Social	3	4	3	3	4	4	4	4	3	4	4	4	4	4
1	1999	Yes	No	5	3	2	5	3	5	3	4	4	4	3	4	4	4	4	5	5	4	2	3	4	4	3	4	2	3	4	4	3	2	4	Integració Social	5	3	3	4	3	5	4	4	4	4	3	5	4	2
1	2003	No		4	2	5	2	2	5	3	4	5	3	4	4	5	4	5	5	5	4	4	2	5	5	4	5	5	4	4	3	5	5	5	Atenció a Persones en Yestuació de Dependència	3	4	5	4	4	5	3	5	5	5	5	5	5	5
1	1999	Yes	Yes	4	5	5	4	3	5	5	4	4	4	3	2	2	4	5	4	5	5	4	4	4	5	4	4	4	4	1	5	5	5	5	Integració Social	3	4	4	4	3	3	4	4	4	3	3	2	2	2
1	2000	Yes	Yes	5	2	4	4	2	5	5	5	5	4	4	5	5	3	4	4	5	4	4	4	3	5	4	2	5	4	5	2	3	3	3	Atenció a Persones en Yestuació de Dependència	3	3	3	3	3	3	3	3	3	3	3	3	3	3
1	2001	No		1	2	2	1	2	1	2	1	2	5	4	3	3	4	4	5	5	3	2	3	4	5	5	3	4	3	2	5	5	5	4	Administració de Yesstemes Informàtics en Xarxa (Ciberseguretat)	1	2	2	2	2	2	2	3	2	5	5	2	5	4
1	2001	Yes	Yes	2	3	2	2	3	1	5	3	2	4	3	2	4	3	4	5	5	4	3	4	3	4	4	2	4	5	3	5	3	2	4	Administració de Yesstemes Informàtics en Xarxa (Ciberseguretat)	2	3	5	2	1	2	5	3	2	4	3	3	5	4
3	2000	Yes	Yes	4	4	3	5	4	4	3	5	4																								5	4	4	5	4	5	3	5	4	5	5	5	4	5
1	2003	No		4	3	3	3	2	5	2	5	3	4	4	3	3	5	2	4	5	2	3	2	2	3	2	1	5	3	4	1	2	1	3	Atenció a Persones en Yestuació de Dependència	2	2	2	3	2	3	1	5	2	3	4	3	3	2
1	2002	Yes	No	4	5	5	5	4	5	5	5	4	5	4	5	5	5	5	5	5	5	4	4	4	5	5	5	5	4	4	4	5	5	5	Atenció a Persones en Yestuació de Dependència	5	4	4	5	4	4	3	5	4	4	4	5	5	4
1	2002	No		4	5	5	4	5	4	4	4	4	5	5	5	3	4	5	5	5	5	5	2	4	3	4	1	2	1	4	4	3	1	1	Atenció a Persones en Yestuació de Dependència	5	5	5	5	3	5	5	5	5	5	5	5	5	5
1	2000	Yes	No	1	3	5	2	5	1	3	2	3	4	5	3	3	4	3	4	4	3	1	4	1	5	5	3	5	4	3	4	4	3	4	Atenció a Persones en Yestuació de Dependència	2	2	5	3	4	4	4	2	2	4	5	3	2	4
1	2003	No		4	5	3	5	2	5	5	4	4	5	5	5	3	4	5	4	5	4	4	2	3	5	4	5	2	1	3	5	4	1	5	Atenció a Persones en Yestuació de Dependència	2	3	4	4	4	4	4	4	4	5	5	4	4	4
1	2003	No		2	5	3	3	5	1	5	1	4	5	5	4	5	5	4	5	5	5	5	5	5	5	5	5	5	5	1	5	5	4	5	Atenció a Persones en Yestuació de Dependència	1	4	5	2	2	1	5	1	2	4	5	5	5	5
1	2003	No		2	3	3	4	3	3	4	4	3	4	4	4	5	4	5	5	5	4	3	2	2	5	2	1	2	2	2	4	4	2	3	Atenció a Persones en Yestuació de Dependència	5	3	1	3	2	5	2	3	2	4	4	3	3	3
1	2002	No		4	3	4	4	4	5	2	2	2	5	4	5	5	2	3	5	5	5	5	2	2	2	2	5	2	4	4	2	5	4	2	Atenció a Persones en Yestuació de Dependència	5	5	4	4	3	5	5	4	4	5	4	5	5	5
1	2003	No		5	3	3	5	3	5	3	5	5	4	4	4	5	4	4	4	3	3	3	3	3	3	3	5	3	3	3	3	4	2	2	Atenció a Persones en Yestuació de Dependència	5	4	5	5	3	5	2	5	5	5	4	4	4	2
1	2003	Yes	Yes	4	5	5	5	5	5	4	5	4	5	3	5	5	5	5	5	5	5	5	5	1	5	3	5	5	3	4	4	3	5	5	Atenció a Persones en Yestuació de Dependència	3	4	3	4	2	5	2	4	3	5	5	4	5	4
1	2003	No		3	2	3	4	2	4	2	4	3	3	2	4	3	3	3	4	5	4	3	2	3	5	4	1	4	2	4	3	3	1	4	Atenció a Persones en Yestuació de Dependència	2	3	2	4	2	3	2	4	2	3	2	3	4	2
1	2003	No		3	2	2	4	2	4	2	4	3	5	4	3	5	5	4	5	5	4	2	2	2	5	5	1	4	2	2	5	5	2	2	Atenció a Persones en Yestuació de Dependència	4	2	1	4	2	4	3	5	3	5	5	4	4	4
1	2003	Yes	Yes	5	4	4	5	1	4	3	5	4	5	4	5	5	5	5	5	5	5	5	2	2	5	5	5	5	5	1	5	5	4	3	Atenció a Persones en Yestuació de Dependència	4	3	2	5	5	5	5	5	4	4	4	5	5	2
1	2002	No		1	4	4	2	4	4	3	2	4	4	3	5	5	4	5	5	5	5	3	4	2	5	3	3	5	4	4	4	4	4	4	Atenció a Persones en Yestuació de Dependència	3	5	3	4	4	4	2	3	4	3	4	4	4	5
1	2003	No		4	2	3	4	3	3	2	4	2	5	3	4	4	4	5	4	5	4	3	1	4	5	5	5	5	4	1	4	5	4	4	Atenció a Persones en Yestuació de Dependència	4	4	3	4	4	4	5	5	4	5	4	5	5	4
1	2003	No		4	2	4	4	2	4	4	5	3	5	5	5	5	5	5	5	5	5	5	2	3	5	4	1	5	5	2	1	4	4	5	Atenció a Persones en Yestuació de Dependència	2	3	4	2	4	4	4	4	3	4	4	5	5	5
1	2003	No		5	5	4	5	4	5	5	5	5	5	4	4	5	5	5	4	5	5	5	3	4	5	4	5	4	5	2	4	4	3	5	Atenció a Persones en Yestuació de Dependència	4	4	4	3	3	5	2	5	4	4	3	5	5	5
1	2000	Yes	No	1	4	3	2	3	4	5	4	4	5	4	5	5	5	5	5	5	5	4	4	3	5	3	4	5	5	4	4	5	4	5	Administració de Yesstemes Informàtics en Xarxa (Ciberseguretat)	1	4	3	1	3	4	4	1	3	5	5	5	4	5
1	1995	Yes	Yes	2	3	4	2	2	3	3	4	3	4	4	3	4	4	4	4	5	3	3	4	1	4	4	3	4	2	4	4	3	2	4	Integració Social	3	2	4	3	2	4	3	4	3	3	4	4	2	2
1	1998	Yes	No	2	3	3	2	3	4	2	4	3	4	4	3	3	3	3	4	5	3	2	4	2	3	3	4	3	2	4	4	4	4	5	Integració Social	3	3	3	2	3	2	2	2	3	4	4	5	4	4
1	2001	Yes	No	1	1	1	4	3	2	2	4	2	5	5	4	5	5	5	5	5	4	1	4	2	3	1	5	5	5	4	5	3	5	5	Integració Social	1	1	3	1	2	1	1	1	2	4	2	5	5	5
1	2001	No		4	2	2	4	2	5	1	4	2	5	5	4	2	2	4	5	5	5	2	4	2	5	4	1	2	2	4	2	4	2	2	Integració Social	4	2	2	5	3	3	1	5	3	5	5	4	5	3
1	2001	Yes	No	4	3	2	4	3	4	2	4	2	5	5	5	5	5	5	5	5	5	5	1	5	5	3	3	3	3	3	3	3	3	3	Integració Social	1	2	2	3	3	2	3	4	2	4	4	4	5	5
1	2001	Yes	No	4	3	3	4	4	3	2	4	3	4	4	4	5	5	5	5	3	4	2	4	2	3	3	4	4	3	2	3	4	3	4	Integració Social	1	2	2	3	3	2	3	4	2	4	4	5	4	4
1	2001	No		1	2	4	4	2	4	2	5	3	5	5	5	4	4	4	5	5	4	3	4	2	2	1	2	2	3	4	2	3	1	3	Integració Social	2	3	2	1	5	2	3	4	5	5	5	5	5	5
1	1998	No		5	4	4	5	5	5	5	5	4	5	5	5	5	5	5	5	5	5	4	4	4	5	2	5	5	3	5	5	5	3	5	Integració Social	5	4	3	5	3	4	5	5	4	5	5	5	5	4
1	2001	Yes	Yes	3	3	3	3	4	3	2	4	3	4	3	4	4	3	5	5	5	4	4	4	2	4	3	3	3	4	4	3	4	5	5	Integració Social	4	2	3	4	3	4	3	4	4	4	3	4	4	4
1	2001	Yes	No	2	5	4	1	3	1	5	3	4	5	5	4	3	5	5	5	5	4	2	4	4	3	4	4	2	4	3	5	3	4	4	Integració Social	4	4	4	4	3	5	5	4	4	5	5	5	4	5
1	1996	Yes	No	5	2	2	4	2	4	3	4	2	4	4	3	2	3	3	2	5	3	3	4	3	3	2	3	2	3	4	1	3	3	3	Integració Social	4	2	2	5	1	4	4	4	3	4	3	3	4	4
1	1996	Yes	No	4	2	3	3	2	4	3	3	2	3	3	2	2	2	2	3	3	2	2	4	2	3	2	2	2	2	4	2	2	2	2	Integració Social	2	3	3	2	2	3	2	4	3	5	4	3	3	4
1	2001	Yes	No	4	1	1	4	2	4	3	4	2	4	4	2	4	3	4	4	5	4	3	2	3	3	3	2	3	2	3	2	3	2	3	Atenció a Persones en Yestuació de Dependència	2	2	2	4	2	3	3	3	2	4	4	3	3	4
1	2001	Yes	No	4	2	2	5	3	4	2	4	4	5	5	5	4	4	3	5	5	5	3	1	3	4	4	2	2	2	2	2	5	1	5	Integració Social	4	2	2	4	4	4	4	4	4	5	5	5	5	3
1	2003	No		5	5	4	5	3	5	4	5	4	4	3	4	4	4	4	3	5	4	5	4	2	5	4	1	4	4	3	2	3	2	4	Atenció a Persones en Yestuació de Dependència	5	5	4	5	5	5	4	5	5	4	5	5	4	4
1	2000	Yes	No	4	4	3	4	3	4	3	5	4	4	5	4	5	5	5	5	5	5	3	4	3	4	4	2	3	2	2	3	4	5	3	Integració Social	4	4	4	4	3	4	4	4	4	4	4	5	4	5
1	2003	Yes	Yes	4	2	2	1	2	2	2	4	1	5	5	5	5	1	5	5	5	3	5	4	4	2	5	5	3	5	3	5	5	5	5	Atenció a Persones en Yestuació de Dependència	4	2	2	2	2	1	4	2	2	5	5	5	5	1
1	2002	No		4	3	2	5	3	2	1	5	3	4	4	3	4	4	5	4	5	3	2	4	4	4	3	3	2	4	3	4	3	5	5	Atenció a Persones en Yestuació de Dependència	4	3	4	4	3	5	4	5	3	4	4	5	3	5
1	2000	No		1	4	2	3	3	1	2	1	1	5	4	2	1	5	5	5	5	4	5	5	1	5	2	5	2	5	1	1	5	5	5	Integració Social	1	1	2	2	2	1	4	1	2	4	5	5	5	5
1	2003	No		4	3	2	4	2	3	1	4	3	5	5	5	4	1	5	5	3	2	1	3	5	4	5	1	2	4	4	4	4	3	2	Atenció a Persones en Yestuació de Dependència	4	1	3	3	2	3	3	4	2	5	5	4	2	3
1	2003	No		4	2	5	5	2	4	5	5	5	2	5	5	5	5	2	4	5	4	3	4	3	3	4	5	3	4	4	4	4	4	5	Atenció a Persones en Yestuació de Dependència	4	2	3	5	1	3	4	4	2	3	4	4	4	3
1	1993	Yes	No	5	2	2	5	2	5	2	5	4	4	5	4	4	3	5	4	5	4	5	4	2	2	4	5	3	4	4	3	2	2	4	Integració Social	5	4	3	5	3	4	3	5	5	4	2	5	4	3
1	2001	No		2	3	4	3	4	4	2	3	3	3	2	4	5	4	3	2	4	3	3	2	2	4	3	3	3	3	3	4	3	3	3	Administració de Yesstemes Informàtics en Xarxa (Ciberseguretat)	2	3	2	2	4	3	2	3	3	3	2	4	4	4
1	1998	Yes	Yes	4	4	4	5	4	5	4	5	4	4	4	5	5	5	5	4	5	5	3	4	1	4	2	5	1	2	4	5	4	1	3	Integració Social	5	4	2	5	4	5	5	5	4	4	4	4	5	5
1	1999	Yes	No	4	2	4	2	4	4	4	4	3	5	4	4	4	5	4	5	5	4	3	4	4	5	2	5	4	4	4	5	4	4	4	Integració Social	4	3	4	4	3	3	5	4	4	5	5	5	5	5
1	2001	Yes	No	3	2	2	2	3	2	2	3	3	5	4	4	5	2	5	5	5	3	2	5	2	5	2	2	2	5	4	4	3	2	5	Integració Social	2	2	2	2	3	2	3	2	3	5	5	4	5	3
1	2001	No		1	4	3	2	4	2	4	2	4	5	5	5	5	4	4	5	5	4	2	2	3	4	3	3	3	4	4	3	4	2	4	Integració Social	1	3	4	2	4	2	4	2	4	5	5	5	5	5
1	2000	Yes	No	4	2	2	5	4	4	4	5	3	5	5	5	5	2	5	5	5	4	3	4	2	5	1	1	4	4	5	4	4	2	4	Integració Social	4	3	2	5	4	4	4	5	4	5	5	5	5	5
1	2001	Yes	No	5	4	5	4	4	5	4	5	4	5	5	4	4	4	5	3	5	5	5	4	5	5	4	2	5	2	4	4	5	1	2	Integració Social	5	4	3	5	3	4	5	5	4	5	5	5	3	3
1	2001	Yes	No	4	2	2	4	1	4	5	4	3	4	4	2	4	4	3	3	5	2	2	1	2	5	1	1	4	5	2	4	4	2	2	Integració Social	4	3	3	4	2	4	5	4	4	5	4	5	3	4
1	2001	No		5	5	4	5	4	4	4	5	4	4	3	5	4	2	5	5	5	5	4	4	3	5	3	4	5	5	4	4	3	3	3	Integració Social	5	5	5	4	5	5	4	5	5	4	2	5	4	2
1	2000	Yes	No	5	3	2	4	1	4	2	4	3	4	4	4	3	3	3	4	5	3	3	3	2	4	2	3	5	4	3	2	4	4	4	Integració Social	3	2	2	1	2	2	2	3	2	5	4	4	4	3
1	2001	No		3	2	3	4	3	4	4	4	2	4	5	5	4	4	4	4	5	3	1	4	4	5	4	3	5	3	4	4	3	4	4	Integració Social	2	2	3	3	2	3	3	3	3	5	4	5	5	5
1	2001	No		4	2	4	4	5	3	4	4	4	5	5	5	5	5	5	5	5	4	3	2	5	5	5	3	5	5	4	5	4	4	2	Integració Social	5	3	3	5	4	4	4	4	4	5	5	5	4	5
1	2001	No		1	2	2	3	2	1	2	4	3	4	5	4	4	4	5	5	5	3	2	2	2	5	5	2	5	2	3	4	4	4	5	Integració Social	2	2	2	1	2	2	2	4	4	5	4	4	5	5
1	1991	Yes	No	4	2	2	2	3	4	3	4	2	4	5	3	3	3	4	5	5	3	2	4	2	4	1	1	2	2	5	5	3	4	4	Integració Social	1	2	3	2	4	4	3	3	2	4	4	3	2	3
1	2001	Yes	No	3	2	2	4	3	4	4	4	3	5	5	5	5	5	5	5	5	5	3	3	3	2	2	4	4	3	4	2	2	3	3	Integració Social	2	3	2	3	4	3	3	4	4	5	5	5	5	5
1	1997	No		4	4	5	4	4	3	5	4	3	5	4	4	5	5	5	5	3	5	4	4	5	5	5	1	2	5	4	5	5	1	2	Integració Social	4	5	5	4	5	4	5	4	3	5	5	5	4	5
1	2001	Yes	Yes	2	2	3	1	2	4	3	4	2	5	4	4	4	4	5	4	5	3	1	4	3	4	4	5	5	3	2	5	3	2	2	Desenvolupament d'Aplicacions Multiplataforma	1	2	3	2	2	2	1	2	2	4	5	2	3	1
1	2000	No		5	2	2	4	5	5	5	5	4	4	2	5	5	5	4	5	5	5	5	4	4	5	5	4	5	4	5	5	4	2	3	Desenvolupament d'Aplicacions Multiplataforma	5	4	4	4	4	5	3	4	4	4	3	4	4	4
1	1998	No		5	2	4	5	4	4	3	5	4	4	4	5	5	2	4	4	5	4	4	5	3	5	5	1	5	5	4	5	5	5	5	Administració de Yesstemes Informàtics en Xarxa	5	4	4	5	4	5	4	5	4	5	5	5	5	4
1	2002	No		4	2	3	2	3	2	2	4	2	4	4	2	3	1	3	3	5	4	1	2	3	3	3	3	4	3	2	4	3	2	3	Atenció a Persones en Yestuació de Dependència	4	4	4	2	2	2	2	3	3	4	2	2	3	3
1	2003	No		4	3	2	3	4	4	4	5	5	5	5	4	5	5	5	4	5	5	3	4	4	5	3	5	5	4	3	5	4	5	4	Atenció a Persones en Yestuació de Dependència	4	2	2	3	4	5	4	5	5	5	3	5	5	5
1	2003	No		5	4	3	4	4	5	3	5	4	4	5	4	4	5	5	4	4	4	5	4	3	4	4	2	4	2	4	3	4	3	4	Atenció a Persones en Yestuació de Dependència	4	2	4	4	3	4	3	4	4	5	5	5	4	5
1	2002	No		3	4	3	4	3	5	3	4	4	3	2	2	3	1	2	2	4	3	2	4	1	3	2	2	2	2	2	2	2	1	3	Atenció a Persones en Yestuació de Dependència	2	5	4	4	3	4	5	5	4	2	2	4	2	2
1	2001	Yes	Yes	4	4	1	4	2	4	3	4	2	5	4	4	4	2	2	4	5	4	4	4	2	4	3	1	2	2	4	3	3	2	3	Atenció a Persones en Yestuació de Dependència	4	2	1	4	3	4	2	4	1	5	4	4	4	4
1	2003	Yes	No	4	4	5	4	5	4	4	5	5	5	4	5	5	5	5	5	5	4	4	3	5	5	5	5	5	5	2	5	5	5	5	Atenció a Persones en Yestuació de Dependència	4	3	5	4	2	4	4	5	5	5	5	5	5	3
1	2003	Yes	Yes	4	3	5	5	2	4	5	5	2	5	5	4	5	3	4	2	5	4	2	4	1	5	2	1	2	5	2	1	5	1	2	Atenció a Persones en Yestuació de Dependència	5	4	5	4	2	3	5	5	4	5	4	4	5	5
1	2002	No		2	5	4	4	2	5	4	5	4	4	4	4	5	4	4	5	5	5	4	4	4	5	4	3	4	4	3	5	4	4	5	Atenció a Persones en Yestuació de Dependència	5	4	3	5	4	4	2	5	2	5	3	2	4	3
1	2003	No		3	4	2	5	4	3	2	3	4	5	4	4	3	2	4	5	5	5	3	4	4	5	3	4	5	4	4	5	5	5	5	Atenció a Persones en Yestuació de Dependència	1	5	3	4	1	1	2	4	4	5	2	5	5	2
1	2003	No		4	4	4	5	2	4	3	5	4	5	5	5	5	5	5	5	5	5	4	4	2	5	3	2	3	4	4	1	2	1	5	Atenció a Persones en Yestuació de Dependència	3	5	4	4	4	4	4	5	4	5	4	5	5	5
1	2002	No		4	3	4	5	5	5	5	5	3	4	3	3	5	3	5	4	5	5	5	4	2	4	2	5	5	5	4	5	5	4	5	Atenció a Persones en Yestuació de Dependència	4	4	5	5	4	5	5	4	3	4	5	3	5	5
1	2003	No		1	4	4	3	4	4	4	4	3	4	5	5	5	5	5	5	5	4	3	3	4	5	4	4	5	4	4	3	4	3	4	Atenció a Persones en Yestuació de Dependència	4	4	3	4	2	5	4	4	4	5	5	5	5	5
1	2001	No		2	3	4	2	2	1	4	3	1	4	4	3	4	4	4	3	4	3	3	2	3	3	2	4	3	3	4	2	2	2	2	Atenció a Persones en Yestuació de Dependència	1	3	4	2	1	1	5	1	3	4	4	4	3	5
1	2003	No		4	3	3	4	3	4	2	4	2	5	4	4	4	2	4	4	5	4	2	2	2	4	3	3	2	3	2	3	2	3	4	Atenció a Persones en Yestuació de Dependència	4	2	3	4	3	4	2	4	2	5	5	3	5	2
1	2002	No		3	2	2	3	2	4	2	4	2	5	5	2	3	2	4	4	5	4	2	3	4	2	2	2	4	2	4	2	4	4	2	Atenció a Persones en Yestuació de Dependència	2	2	1	1	1	3	2	4	3	5	5	5	4	3
1	2002	No		3	2	4	4	2	4	3	4	3	5	3	4	5	4	5	3	5	5	4	3	3	5	3	1	1	1	4	4	1	1	2	Atenció a Persones en Yestuació de Dependència	2	3	3	4	4	4	2	5	4	5	4	5	5	3
1	2003	Yes	No	4	4	4	5	5	4	3	5	4	4	2	4	4	5	2	5	5	4	4	3	2	5	2	5	5	5	4	3	2	5	5	Atenció a Persones en Yestuació de Dependència	5	2	3	4	3	5	2	4	2	2	2	5	5	3
1	2002	No		2	5	5	4	3	4	4	4	4	5	5	4	5	5	5	5	5	5	4	4	5	5	4	5	5	3	5	2	5	5	4	Yesstemes Microinformàtics i Xarxes	3	5	4	4	5	4	5	4	4	4	5	4	4	3
1	1995	Yes	No	2	3	4	2	3	2	3	4	3	3	3	4	5	5	5	4	5	4	2	3	4	4	2	3	3	2	2	2	3	2	3	Administració de Yesstemes Informàtics en Xarxa	2	3	3	4	3	4	2	4	3	4	4	3	5	5
1	2001	Yes	Yes	4	4	3	4	3	4	4	4	4	4	4	4	4	4	4	4	5	4	5	4	4	5	3	3	3	5	4	4	4	2	4	Integració Social	4	4	4	4	3	4	4	4	4	4	5	4	4	4
1	1999	Yes	No	3	4	5	3	3	4	4	5	4	5	5	5	4	5	5	5	5	5	4	4	2	5	2	2	1	2	4	4	3	4	4	Integració Social	4	2	2	4	2	4	3	4	2	4	3	5	5	5
1	2000	Yes	Yes	4	2	1	3	2	2	1	4	2	4	5	4	3	3	2	4	5	3	1	4	2	4	2	2	2	3	4	4	4	1	4	Integració Social	4	3	3	5	4	4	4	5	4	5	5	4	5	5
1	2000	Yes	Yes	1	1	1	1	2	2	1	1	2	4	4	4	4	5	5	5	5	4	1	4	2	4	2	1	2	1	2	2	2	3	5	Integració Social	1	1	1	1	1	1	1	1	2	5	5	4	3	2
1	2000	Yes	No	5	4	4	5	4	5	3	5	3	5	5	5	4	2	2	2	5	4	3	4	2	2	2	1	1	2	2	3	1	1	2	Integració Social	5	4	4	4	2	5	2	5	4	5	4	4	3	2
1	1999	Yes	No	2	2	2	4	3	4	4	4	4	3	2	4	4	3	5	4	5	4	3	4	1	5	3	4	2	1	2	3	2	1	3	Integració Social	2	3	3	4	4	4	4	5	4	4	4	4	4	4
1	2000	Yes	No	3	3	2	4	3	4	4	4	3	5	4	5	3	5	3	3	5	4	2	4	3	5	4	3	2	4	4	3	4	4	3	Integració Social	2	3	4	4	3	3	4	4	3	5	5	5	4	4
1	1981	Yes	No	4	2	4	4	3	4	2	4	4	2	2	3	3	1	4	4	5	3	2	4	5	5	5	2	4	3	4	4	5	2	2	Administració de Yesstemes Informàtics en Xarxa	4	4	4	4	4	4	4	4	4	2	2	2	3	1
1	2000	Yes	No	5	4	3	4	3	3	3	5	4	5	5	5	5	4	5	5	5	4	4	5	2	4	4	3	4	4	4	4	4	4	4	Desenvolupament d'Aplicacions Multiplataforma	4	3	2	4	3	4	3	4	4	5	5	4	5	4
1	2000	Yes	No	2	4	3	2	2	3	3	4	4	5	5	5	4	3	4	5	4	4	4	3	1	5	2	1	4	4	4	4	5	2	3	Administració de Yesstemes Informàtics en Xarxa	2	4	2	4	3	3	3	4	3	5	5	5	4	3
1	2001	Yes	No	1	2	3	4	3	5	4	4	3	5	5	5	5	5	5	5	5	5	3	4	4	5	4	4	3	4	5	4	4	3	4	Desenvolupament d'Aplicacions Multiplataforma	1	2	4	4	2	3	4	4	2	5	5	5	4	4
1	2001	No		1	3	4	2	3	2	3	2	2	5	4	4	4	2	3	4	4	4	3	4	1	4	2	2	1	3	3	3	3	3	4	Desenvolupament d'Aplicacions Multiplataforma	4	1	2	2	2	3	3	3	3	5	3	3	3	1
1	2002	Yes	No	1	3	4	4	3	4	2	4	2	4	2	4	5	4	2	5	5	5	2	4	2	5	1	4	5	4	4	2	3	1	3	Atenció a Persones en Yestuació de Dependència	2	4	4	2	4	4	3	4	4	5	4	5	4	5
1	2003	No		5	2	3	2	1	4	2	5	1	5	2	5	3	2	4	5	5	4	3	5	1	2	1	4	2	3	3	2	2	1	2	Atenció a Persones en Yestuació de Dependència	2	2	1	3	2	2	2	3	1	4	4	2	2	3
1	2003	Yes	Yes	3	3	2	4	2	4	2	4	4	4	4	3	3	4	4	4	5	3	2	4	2	3	3	2	3	2	3	2	3	2	3	Atenció a Persones en Yestuació de Dependència	2	3	2	1	3	2	3	2	2	4	4	3	4	4
1	2003	No		4	1	2	3	2	3	2	3	2	5	4	4	5	3	4	4	5	4	2	4	2	5	4	5	4	4	4	2	2	5	5	Atenció a Persones en Yestuació de Dependència	4	3	1	5	4	4	2	5	3	5	5	4	3	2
1	2003	No		1	3	5	5	4	4	4	3	4	5	5	5	4	3	4	5	5	4	5	2	3	5	5	2	5	5	1	4	5	5	4	Atenció a Persones en Yestuació de Dependència	2	3	4	3	5	2	2	3	3	5	5	4	2	1
1	2003	Yes	No	4	3	4	4	4	5	5	5	4	4	4	5	5	5	4	5	5	5	4	4	3	4	2	1	5	3	1	4	4	5	4	Atenció a Persones en Yestuació de Dependència	5	5	4	4	2	5	3	5	5	2	3	4	5	5
1	2003	No		2	3	2	4	1	4	2	4	2	5	4	4	4	3	5	5	5	2	3	4	1	5	5	5	5	4	4	4	3	5	4	Atenció a Persones en Yestuació de Dependència	4	2	2	4	3	5	2	5	4	4	4	4	5	4
1	2003	No		1	4	1	2	1	5	2	2	1	2	2	4	2	4	4	2	5	2	2	5	2	4	2	1	2	5	2	2	4	2	4	Atenció a Persones en Yestuació de Dependència	1	1	1	2	1	1	2	2	3	5	4	2	3	2
1	2002	Yes	Yes	5	1	2	5	5	5	5	5	5	5	2	5	5	5	5	5	5	5	5	4	4	5	5	4	5	5	4	5	5	5	5	Atenció a Persones en Yestuació de Dependència	5	3	5	5	5	5	5	5	4	5	4	5	5	5
1	2002	Yes	No	2	4	3	3	2	4	1	5	3	5	4	3	4	3	4	3	5	4	1	2	3	5	3	2	4	1	3	2	3	2	4	Atenció a Persones en Yestuació de Dependència	3	4	4	5	3	4	4	5	4	3	4	4	2	2
1	1998	Yes	No	5	3	3	5	4	5	2	4	3	5	5	5	5	5	3	5	5	5	5	2	3	3	3	5	2	5	1	5	3	3	3	Desenvolupament d'Aplicacions Web	4	3	4	5	5	5	5	5	2	5	4	5	3	3
1	2003	Yes	No	4	2	3	5	2	4	2	5	2	5	5	5	5	5	5	5	5	5	5	4	2	2	2	2	2	2	4	2	2	2	2	Atenció a Persones en Yestuació de Dependència	2	2	2	4	2	3	2	4	3	4	4	3	4	3
1	2000	No		1	2	2	2	2	4	2	1	2	2	2	2	5	1	2	2	5	5	5	4	1	1	1	2	2	2	5	2	2	2	2	Atenció a Persones en Yestuació de Dependència	4	3	2	4	1	3	1	4	3	2	2	5	4	1
1	2003	No		4	1	1	4	3	1	3	4	2	5	5	5	2	3	2	5	5	5	5	2	3	4	4	2	4	4	4	2	2	2	4	Atenció a Persones en Yestuació de Dependència	5	3	2	3	3	4	3	4	3	4	4	4	5	2
1	2003	No		4	3	2	4	3	5	2	5	2	5	5	4	3	5	2	3	4	5	4	2	2	4	1	1	3	2	3	4	3	5	5	Atenció a Persones en Yestuació de Dependència	4	4	3	5	3	3	1	4	4	5	4	4	4	2
1	2003	No		4	4	4	4	4	4	3	4	4	4	5	4	4	3	4	4	5	2	4	4	3	5	4	4	2	3	4	3	5	4	4	Atenció a Persones en Yestuació de Dependència	5	2	4	1	5	4	3	3	5	5	5	4	5	5
1	2002	Yes	Yes	5	3	5	4	5	5	5	4	5	5	5	5	5	5	5	4	5	4	3	4	5	5	5	5	5	1	4	5	5	2	3	Cures Auxiliars d'Infermeria + Atenció a persones en Yestuació de dependència	5	4	4	5	4	4	5	5	4	5	3	5	4	4
1	2003	No		4	4	4	5	4	4	5	5	4	5	5	5	5	5	4	5	5	5	3	2	3	5	3	1	4	4	2	4	4	3	4	Cures Auxiliars d'Infermeria + Atenció a persones en Yestuació de dependència	4	3	3	4	3	4	3	5	3	4	4	3	2	2
1	2003	No		5	4	4	3	3	3	2	3	4	4	5	5	4	4	4	4	4	4	3	4	2	4	2	4	4	2	4	2	4	2	3	Cures Auxiliars d'Infermeria + Atenció a persones en Yestuació de dependència	4	3	2	4	2	4	2	4	3	4	4	4	4	4
1	2002	Yes	No	3	4	2	2	3	5	4	3	3	5	4	5	5	5	5	5	5	5	4	4	3	5	4	5	5	5	4	3	5	4	3	Cures Auxiliars d'Infermeria + Atenció a persones en Yestuació de dependència	1	3	3	2	5	4	5	3	4	5	4	5	4	4
1	2002	No		4	4	5	4	5	5	3	5	4	5	4	5	5	5	4	5	5	3	2	1	5	5	5	5	5	4	1	5	4	4	5	Cures Auxiliars d'Infermeria + Atenció a persones en Yestuació de dependència	5	4	5	5	1	5	5	5	5	5	3	5	5	5
1	2002	No		4	5	2	4	3	5	3	5	3	2	2	3	2	1	1	2	3	4	3	2	2	2	3	1	2	2	4	2	2	3	4	Cures Auxiliars d'Infermeria	5	3	2	4	2	5	3	4	4	3	2	4	3	3
1	2001	No		1	5	5	1	5	1	5	1	5	5	5	5	5	5	4	5	5	5	5	4	5	5	5	4	5	5	4	2	4	2	5	Cures Auxiliars d'Infermeria	1	4	4	1	5	1	5	1	3	5	4	3	5	5
1	2002	No		5	2	4	4	3	3	5	4	2	3	2	3	3	3	4	5	5	3	1	1	4	5	3	3	3	3	1	5	4	5	2	Cures Auxiliars d'Infermeria	5	4	4	4	4	4	5	4	4	5	4	4	5	5
1	1999	Yes	Yes	4	3	2	4	4	4	4	4	2	4	4	4	4	4	4	5	5	5	3	4	5	5	4	2	4	3	4	3	3	2	5	Integració Social	5	2	3	4	3	4	4	4	3	4	4	5	5	4
1	1999	Yes	Yes	1	3	2	2	2	4	2	3	3	4	3	3	4	4	3	4	4	4	4	3	3	5	4	4	4	2	2	4	3	3	4	Integració Social	2	2	2	2	2	2	2	3	3	5	3	4	5	3
1	2001	No		2	3	3	2	3	3	3	3	3	4	4	3	3	3	4	4	5	3	3	4	2	5	4	2	3	4	4	3	4	2	4	Integració Social	2	3	4	3	4	4	2	4	4	4	4	3	3	3
1	1997	Yes	Yes	2	4	5	2	5	2	5	4	4	5	4	5	3	5	5	5	5	3	5	3	5	5	5	3	3	3	4	5	5	5	5	Integració Social	4	5	5	4	5	4	5	4	5	5	5	5	5	5
1	2001	Yes	Yes	5	3	4	4	4	4	4	4	4	4	3	5	4	5	5	5	5	5	4	4	2	5	3	3	4	3	5	5	5	3	5	Integració Social	5	4	4	4	5	4	5	4	3	5	4	5	4	5
1	2001	Yes	No	2	3	4	2	3	1	2	4	2	5	4	4	4	4	5	5	4	4	4	2	2	5	3	4	2	4	1	4	4	3	4	Integració Social	2	3	3	2	3	2	3	5	3	5	5	3	5	4
1	2001	Yes	Yes	1	2	2	1	2	3	3	3	1	4	2	2	3	3	3	4	5	4	2	4	3	4	3	3	3	3	3	3	5	5	5	Integració Social	3	3	3	3	3	3	3	3	3	3	3	3	3	3
1	2000	Yes	No	4	3	4	4	3	4	4	4	4	2	3	3	2	4	3	3	5	4	3	5	1	5	2	2	5	4	4	1	2	4	2	Integració Social	4	3	4	2	4	4	4	4	4	4	5	3	4	3
1	2001	Yes	Yes	4	5	5	4	4	4	5	5	4	5	5	3	2	5	4	5	5	4	2	4	2	5	5	5	4	5	4	5	4	5	5	Integració Social	4	4	2	4	4	4	4	4	2	4	4	4	3	4
1	2001	Yes	Yes	2	3	4	4	2	4	2	5	4	5	4	5	4	4	4	5	5	4	1	4	4	5	2	1	5	3	4	4	3	2	5	Integració Social	5	4	2	4	1	4	4	5	5	5	3	5	5	2
1	2001	Yes	Yes	4	5	3	4	4	4	4	5	4	4	4	4	4	4	4	4	4	4	4	4	4	4	3	3	4	4	4	2	4	4	4	Integració Social	5	4	4	5	4	5	4	5	4	5	4	4	3	4
1	2001	Yes	Yes	5	4	4	5	3	5	4	5	4	5	4	5	5	4	4	5	5	4	5	5	2	5	4	2	4	4	5	4	5	4	4	Administració de Yesstemes Informàtics en Xarxa	5	4	4	4	4	5	3	5	3	5	4	5	5	5
1	1999	Yes	No	5	4	4	5	1	5	5	5	4	3	4	5	5	4	3	3	4	4	5	5	3	5	4	4	5	3	5	4	3	1	4	Administració de Yesstemes Informàtics en Xarxa	1	2	1	2	3	2	4	2	4	4	4	5	4	3
1	1998	Yes	No	2	5	5	1	5	5	5	4	5	3	5	5	4	4	5	5	5	4	5	5	5	5	3	1	5	5	1	5	5	5	5	Atenció a Persones en Yestuació de Dependència	4	5	5	5	5	5	5	4	5	3	5	5	4	5
1	1989	Yes	Yes	4	3	4	3	2	3	5	4	5	5	5	5	3	5	5	5	5	4	4	4	3	3	2	2	3	3	4	3	5	5	5	Atenció a Persones en Yestuació de Dependència	4	5	5	2	3	4	5	4	3	5	5	5	2	2
1	2003	No		1	2	3	2	2	1	2	2	2	4	3	2	2	2	3	4	5	3	1	1	2	5	2	1	2	3	1	3	2	1	3	Atenció a Persones en Yestuació de Dependència	1	2	2	1	1	4	2	2	2	2	2	2	2	2
1	2003	No		4	1	1	3	2	2	4	4	2	5	4	5	4	5	5	5	5	3	5	4	1	4	2	1	5	4	4	5	3	2	4	Atenció a Persones en Yestuació de Dependència	1	2	3	4	3	3	4	5	2	5	4	5	5	5
1	2002	Yes	No	5	5	4	4	5	5	3	5	4	2	3	4	4	5	5	5	5	5	5	3	2	5	4	5	5	5	4	5	5	5	5	Atenció a Persones en Yestuació de Dependència	5	5	5	5	5	5	4	5	5	4	3	4	5	4
1	2002	No		3	2	3	3	3	4	4	4	4	4	4	4	4	3	4	4	3	5	4	4	3	5	2	2	4	3	4	2	4	1	5	Atenció a Persones en Yestuació de Dependència	4	3	5	3	3	4	2	4	4	5	4	4	4	2
1	2003	No		3	2	2	1	3	3	2	2	3	4	3	4	2	2	3	2	4	4	3	4	3	2	2	2	3	2	3	2	3	3	2	Atenció a Persones en Yestuació de Dependència	2	2	3	1	3	4	4	4	3	4	4	3	3	4
1	2003	No		4	4	4	4	2	4	2	5	5	5	4	5	5	5	5	5	5	4	5	4	1	5	1	5	5	5	4	4	4	1	4	Atenció a Persones en Yestuació de Dependència	1	4	4	2	3	3	3	3	3	4	5	5	5	4
1	1998	Yes	No	5	3	3	4	2	5	2	4	2																								5	3	4	4	3	4	3	4	4	5	5	5	4	4
1	2002	Yes	No	1	2	3	1	2	3	3	2	3	4	3	2	2	3	4	4	5	3	1	4	2	3	3	3	4	4	3	3	4	4	5	Atenció a Persones en Yestuació de Dependència	2	5	3	2	4	4	3	2	4	5	2	4	4	5
[truncated: 35 more columns]

## Sheet: questionnaire
Extract of the questionnaire (W2)				*Own translation into English
A continuació, se’t pregunta sobre la teva manera de comunicar-te. Contesta igualment segons la freqüència amb que fas les següents afirmacions. / Next, you are asked about your way of communicating. Answer the same according to how often you make the following statements*.
	Mai / Never	De vegades / Sometimes	Regularment / Regulary	Sovint /Often	Sempre / Always
Quan parlo en públic, em tremolen les mans. / When I speak in public, my hands shake
Tinc molt clar el que vull dir i ho dic directament. / I am very clear about what I want to say and I say it directly.
Trobo ràpidament exemples que fan més entenedora la meva explicació. / I quickly find examples that make my explanation more understandable.
Estic nerviós/a quan parlo amb altres persones. / I am nervous when I talk to other people.
Modulo la veu i faig pauses, perquè la meva exposició no sigui avorrida. / I modulate my voice and pause, so that my presentation is not boring.
Quan parlo, la meva postura sembla insegura i tensa. / When I speak, my posture seems uncertain and tense.
Faig preguntes quan no entenc el que m'estan dient. / I ask questions when I don't understand what I'm being told.
La meva veu sona nerviosa quan parlo amb altres persones. / My voice sounds nervous when I talk to other people.
M’expresso amb claredat. / I express myself clearly.
A continuació, se’t pregunta sobre el treball en equip. Contesta igualment, segons la freqüència amb que fas les següents afirmacions. Si us plau, contesta sempre amb sinceritat i pensant en el context dels estudis. / Next, you are asked about teamwork. Answer the same, according to how often you make the following statements. Please always answer honestly and with the context of your studies in …
	Mai / Never	De vegades / Sometimes	Regularment / Regulary	Sovint /Often	Sempre / Always
Crec que el treball en equip és important. / I think teamwork is important.
Les persones que treballen en equip poden aprendre més que treballant soles. / People working in teams can learn more than working alone.
Confio en la meva habilitat per treballar en equip. / I am confident in my ability to work in a team.
Sé com transmetre les meves valoracions als meus companys/es d’equip sense ofendre’ls. / I know how to convey my assessments to my teammates without offending them.
Demano comentaris als altres. / I ask others for feedback.
Faig un esforç per incloure a les altres persones del meu grup. / I make an effort to include the other people in my group.
Valoro molt les aportacions de les persones del meu equip. / I value the input of the people on my team very much.
Per últim, en aquest apartat, se’t preguntarà sobre com estudies. Contesta igualment segons la freqüència amb que fas les següents afirmacions. Si us plau, contesta sempre amb sinceritat i pensant en el context dels estudis. / Finally, in this section, you will be asked about how you study. Answer the same according to how often you make the following statements. Please always answer honestly and…
	Mai / Never	De vegades / Sometimes	Regularment / Regulary	Sovint /Often	Sempre / Always
Quan estudio o estic escoltant una explicació, se m’escapen punts importants, perquè estic pensant en altres coses. / When I'm studying or listening to an explanation, I miss important points because I'm thinking about other things.
Quan llegeixo el material d’una unitat formativa, em faig preguntes per ajudarme a enfocar la lectura. / When I read the material in a training unit, I ask myself questions to help me focus the reading.
Quan el que llegeixo em confon, torno a llegir-ho i intento entendre-ho. / When what I read confuses me, I re-read it and try to understand it.
Si els materials o les lectures són difícils d’entendre, canvio la forma de llegirlos. / If the materials or readings are difficult to understand, I change the way I read them.
Abans de començar a estudiar una tema nou, sovint el reviso per veure com està organitzatda. / Before I start studying a new topic, I often review it to see how it is organized.
Em faig preguntes a mi mateix/a per assegurar-me que entenc el que estic estudiant. / I ask myself questions to make sure I understand what I am studying.
Intento adaptar la meva manera d’estudiar als requeriments de la unitat. / I try to adapt my way of studying to the requirements of the unit.
Quan porto una estona llegint el material d’una unitat formativa, m’adono que no he entès de què anava. / When I have been reading the material of a training unit for a while, I realize that I have not understood what it was about.
Intento pensar què se suposa que he d’aprendre sobre un tema, més que només aprendre-ho de memòria. / I try to think about what I'm supposed to learn about a subject, rather than just memorizing it.
Quan estudio intento esbrinar quins conceptes no entenc bé. / When I study I try to figure out which concepts I don't understand well.
Quan estudio una matèria em marco objectius per organitzar-me al llarg del temps. / When I study a subject I set goals to organize myself over time.
Quan no entenc bé els meus apunts, m’asseguro de revisar-los després per entendre’ls millor. / When I don't understand my notes well, I make sure to review them later to understand them better.
Et presentarem algunes preguntes sobre tu mateix/a, que pensem que poden afectar a la teva situació personal i acadèmica arran de la crisi sanitària de la Covid19. Recorda que tota la informació que ens dones serà confidencial. / We will present you with some questions about yourself, which we think may affect your personal and academic situation following the health crisis of Covid19. Remember t…
Tens fills o filles al teu càrrec? / Do you have children in your care?	Sí / Yes	No
Al llarg del 2020, t'has fet càrrec d'altres persones de forma exclusiva o parcial? Ens referim a persones grans, germans/es, cosins/es, persones amb malalties, etc. / Throughout 2020, have you taken care of other people exclusively or partially? We mean elderly people, siblings, cousins, people with illnesses, etc.
	Sí / Yes	No
Quant de temps, de mitja, t'ocupa encarregar-te de fills, filles o d'altres persones? / How much time, on average, does it take you to take care of your children or other people?
	Més del 75% del temps al dia / More than 75% of the time per day	Entre el 75% i el 50% al dia / Between 75% and 50% per day	Entre el 50% i el 25% al dia / Between 50% and 25% per day	Menys del 25% al dia / Less than 25% per day	Algun dia a la setmana / Some day per week
Abans de la crisi sanitària per la Covid19 (març 2020) / Before the health crisis due to Covid19 (March 2020)
A partir del març 2020 / From March 2020
A banda de les classes i les pràctiques (si en tens), de mitja quantes hores al dia dediques a estudiar? / Aside from classes and internships (if you have any), on average how many hours a day do you spend studying?
	Més de 7 hores diàries / More than 7 hours a day	Entre 5 i 7 hores diàries / Between 5 and 7 hours a day	Entre 2 i 4 hores diàries / Between 2 and 4 hours a day	Menys de 2 hores diàries / Less than 2 hours a day	Algun dia a la setmana 7 Some day a week
Abans de la crisi sanitària per la Covid19 (març 2020) / Before the health crisis due to Covid19 (March 2020)
A partir del març 2020 / From March 2020
Si van haver-hi altres factors que t’han dificultat els estudis durant la crisi sanitària, indida quins i com t’han condicionat. / If there were other factors that made your studies difficult during the health crisis, please tell us which ones and how they affected you.
